# Supplementary material for: When Flooding Is Not Catastrophic—Woven Gas Diffusion Electrodes Enable Stable CO2 Electrolysis
Source: ACS Appl Energy Mater. 2022 Dec 8;5(12):15125–35. doi: 10.1021/acsaem.2c02783 (PMC9795489; doi:10.1021/acsaem.2c02783)
Supplement: Supplementary file 2 — ae2c02783_si_002.xlsx [file ae2c02783_si_002.xlsx]

## Sheet: CO2 electrolysis
Data processing parameters
Electrolyte conductivity in S/cm	0.077
Electrode area in cm^2	3.8
Reference electrode potential in V vs SHE	0.197
Gap between cathode and reference electrode in mm	0.5
File time matching tolerance in s	20
MFM and current sampling time before GC injection in s	60
Recorded reactor differential pressure: Gas pressure - Liquid pressure
Notes on plotted data
Figure 4
x-axis column name	Cathode potential average vs SHE in V (compensated for iR drop,PDA Ch1 (5 V max)
y-axis column name	Reactor differential pressure average in mbar (inverted sign)
ΔP1: Gas breakthrough data series	Parameter sets: 1, 5, 9
ΔP2: Flow-by data series	Parameter sets: 2, 6, 10
ΔP3: Liquid breakthrough data series	Parameter sets: 3, 7, 11
Figure 5
x-axis column name	Reactor differential pressure average in mbar (inverted sign)
y-axis column name	Calibrated Gas outlet liquid breakthrough in mL/min, normalized by the electrode area of 3.8 cm^2
-10 mA cm^-2 series	Parameter sets: 1, 2, 3, 4
-100 mA cm^-2 series	Parameter sets: 5, 6, 7, 8
-200 mA cm^-2 series	Parameter sets: 9, 10, 11, 12
Figure 6
x-axis column name	Reactor differential pressure average in mbar (inverted sign)
y-axis column name	CO faradaic efficiency average in %
-10 mA cm^-2 series	Parameter sets: 1, 2, 3, 4
-100 mA cm^-2 series	Parameter sets: 5, 6, 7, 8
-200 mA cm^-2 series	Parameter sets: 9, 10, 11, 12
Results of raw data processing
Sample
20210423 Toray060 Sample 43
Parameter set overview (averaged values for GC injections with identical parameter sets)
Parameter set	Average time in s	Pump liquid flow rate setpoint in mL/min	Liquid pressure average setpoint in mbar	Catholyte liquid pressure average actual in mbar	Catholyte liquid pressure standard deviation actual in mbar	Anolyte liquid pressure average actual in mbar	Anolyte liquid pressure standard deviation actual in mbar	Reactor differential pressure average in mbar	Reactor differential pressure deviation in mbar	Gas feed pressure average in mbar	Gas feed pressure standard deviation in mbar	Gas feed temperature average in Celsius	Gas feed temperature Standard deviation in Celsius	Gas feed humidity average in % relative humidity	Gas feed humidity standard deviation in % relative humidity	Mass flow meter actual flow rate average in mLn/min	Mass flow meter actual flow rate standard deviation in mLn/min	Mass flow controller 1 (Feed) flow rate average set point in mLn/min	Mass flow controller 1 (Feed) flow rate set point deviation in mLn/min	Mass flow controller 1 (Feed) flow rate average actual in mLn/min	Mass flow controller 1 (Feed) flow rate deviation actual in mLn/min	Mass flow controller 2 (Purge) flow rate average set point in mLn/min	Mass flow controller 2 (Purge) flow rate set point deviation in mLn/min	Mass flow controller 2 (Purge) flow rate average actual in mLn/min	Mass flow controller 2 (Purge) flow rate standard deviation actual in mLn/min	Liquid outlet gas breakthrough in mL/min	Uncalibrated Gas outlet liquid breakthrough in mL/min	Calibrated Gas outlet liquid breakthrough in mL/min	Standard Error Gas outlet liquid breakthrough in mL/min	Current density average in mA/cm^2	Current density deviation in mA/cm^2	Cell potential average in V	Cell potential deviation in V	Cathode potential average vs SHE in V (compensated for iR drop,PDA Ch1 (5 V max)	Error Cathode potential average vs SHE in V (compensated for iR drop,PDA Ch1 (5 V max)	CO faradaic efficiency average in %	CO faradaic efficiency error in %	H2 faradaic efficiency average in %	H2 faradaic efficiency error in %	CO2 conversion average in %	CO2 conversion error in %		pH	Cathode vs RHE
1	718.224	100	424.98	425.024	5.45134	424.875	6.72267	5.61128	3.07685	438.098	0.779094	19	0	87	0	128.761	0.931265	50	0	50.0001	0.00887415	80	0	80.0003	0.00818265	0	0	0	0	-9.9992	0.000269846	-2.91056	0.0185634	-1.18965	0.00645756	87.9803	2.14252	0	0	-5.81298	5.38176		7.38	-0.754235
2	2071.76	100	451.669	451.715	4.55732	451.739	5.15393	-10.7081	4.26681	444.425	4.77071	19	0	87	0	128.383	3.59886	50	0	49.9995	0.00865438	80	0	79.9999	0.00762071	0	0.0254481	0.0195755	0.00203585	-9.99921	3.21549e-13	-2.94738	0.00903374	-1.19937	0.00291326	85.748	3.20324	0	0	-2.72319	8.35309			-0.763949
3	3426.28	100	501.831	501.753	10.249	501.694	10.805	-27.759	10.9542	480.833	7.95075	19	0	86.1679	0.373932	127.126	12.1024	50	0	50.0008	0.00911253	80	0	79.9998	0.00845004	0	2.78908	2.16334	0.351939	-9.99921	5.06614e-05	-2.9665	0.00620179	-1.20585	0.00224904	87.8033	4.66721	0	0	-2.69644	11.9337			-0.770433
4	4815.25	100	613.366	613.503	12.1674	613.498	13.7966	-45.9621	4.74236	574.632	8.17207	19	0	86	0	128.447	16.2515	50	0	49.9999	0.00996856	80	0	80.0008	0.0079398	0	32.3637	25.4887	9.22821	-9.99921	0.000114737	-2.96472	0.00541916	-1.20024	0.00074031	79.7922	4.05034	0	0	-3.93869	10.2716			-0.764825
5	6330.85	100	425.404	425.126	8.96725	425.156	9.37499	-4.19214	4.95854	430.901	1.14209	19	0	87	0	129.602	1.10555	50	0	50.0006	0.00841708	80	0	79.9999	0.0080465	0	0.00169764	0.00130588	0.000135811	-100.194	0.00228702	-5.118	4.54788e-13	-1.6353	0.0248904	84.2824	2.12405	7.88012	2.12405	-1.88265	5.4602			-1.19988
6	7597.86	100	438.14	437.994	8.9451	437.927	10.4872	-10.3005	7.66687	437.572	7.02065	19	0	87	0	128.513	6.27332	50	0	50	0.00889038	80	0	80.0003	0.00932219	0	0.353161	0.271663	0.0282529	-100.194	0.00384947	-5.118	5.51603e-13	-1.63157	0.0288298	82.2234	5.98511	7.70968	5.98511	1.19493	16.2517			-1.19615
7	8963.85	100	484.734	484.484	10.4414	484.546	11.147	-25.0992	10.2981	469.118	7.70396	19	0	86.9428	0.232362	128.666	12.63	50	0	50.0006	0.00863154	80	0	79.9997	0.0089475	0	1.84938	1.4292	0.209105	-100.194	0.00278894	-5.118	4.61893e-13	-1.63316	0.0216644	77.2304	7.74154	8.21566	7.74154	4.17802	21.3962			-1.19774
8	10286.3	100	617.614	617.585	11.1662	617.883	12.9247	-46.8418	4.57543	579.489	7.60787	19	0	86	0	127.26	16.7345	50	0	49.9996	0.00832106	80	0	79.9995	0.00811745	0	30.1066	23.9212	7.22501	-100.194	0.0031907	-5.118	4.51235e-13	-1.67961	0.0346764	81.1519	6.18243	11.6271	6.18243	0.610644	16.2264			-1.24419
9	11727.4	100	401.412	401.468	11.9052	401.74	12.1055	0.765603	4.9992	410.248	8.50086	19	0	87	0	130.305	3.23064	50	0	49.9999	0.00886508	80	0	79.9999	0.00969112	0	0.0444236	0.034172	0.00355389	-199.995	0.016449	-9.05376	0.107477	-1.97053	0.0447664	81.0384	2.137	8.23048	2.137	2.54007	5.64581			-1.53511
10	13057.9	100	428.606	428.098	10.5517	428.838	10.5932	-9.15555	5.49075	427.702	4.25579	19	0	87	0	129.77	3.17806	50	0	49.9999	0.00894014	80	0	80.0002	0.00878535	0	0.0432678	0.0332829	0.00346142	-199.99	0.0190277	-9.01753	0.105703	-1.9756	0.0492868	80.9759	2.21854	8.42878	2.21854	1.85223	5.84159			-1.54018
11	14389.9	100	472.312	472.284	11.9849	472.023	14.1402	-25.0675	7.97431	455.631	5.97199	19	0	87	0	128.964	10.1847	50	0	49.9998	0.00897699	80	0	79.9994	0.00903854	0	1.01545	0.781113	0.0823479	-199.991	0.0185586	-9.01734	0.101591	-2.00512	0.0515385	80.0095	4.22796	8.74845	4.22796	1.91051	11.1271			-1.5697
12	15908.5	100	619.25	619.817	9.80187	619.126	14.9039	-46.0906	3.80862	580.433	5.76866	19	0	86	0	127.507	12.4816	50	0	49.9999	0.00830602	80	0	80	0.00912296	0	27.3967	22.248	5.20408	-199.992	0.0183275	-9.06041	0.111682	-2.00962	0.0505814	79.7583	4.33569	10.3895	4.33569	4.21622	11.6191			-1.5742
GC injection overview
File name	Date time stamp	Run time start in s after start of recording	Current average in mA	Current error in mA	Current density average in mA/cm^2	Current density error in mA/cm^2	Cathode potential average in V vs SHE (uncompensated)	Cathode potential error in V vs SHE (uncompensated)	Cathode potential average in V vs SHE (iR drop compensated)	Cathode potential error in V vs SHE (iR drop compensated)	Cell potential average in V	Cell potential error in V	Gas conversion factor	Mass flow meter corrected flow rate in mLn/min	Mass flow meter corrected flow rate error in mLn/min	CO2 conversion in % (0 to 100)	CO2 conversion error in % (0 to 100)	CO Volumetric concentration in %	H2 Volumetric concentration in %	CO faradaic efficiency in %	CO faradaic efficiency error in %	H2 faradaic efficiency in %	H2 faradaic efficiency error in %	0.5 vol% H2 detection limit as faradaic efficiency in %
1 10 mAcm2 P1	23-Apr-2021;12:33:08	885.502	-37.9969	0.00122067	-9.99918	0.000321229	-1.19908	0.00255655	-1.19259	0.00255653	-2.92099	0.00438671	1.02159	132.277	3.04601	-6.65342	9.45577	0.17458	0	87.2065	3.78188	0	0	249.761
2 10 mAcm2 P1	23-Apr-2021;12:36:45	1102.5	-37.997	9.25244e-14	-9.99921	2.43485e-14	-1.19837	0.000422594	-1.19188	0.000422594	-2.92397	0.00374952	1.02168	131.458	2.72722	-5.14371	9.19765	0.17884	0	88.7808	3.64746	0	0	248.213
3 10 mAcm2 P1	23-Apr-2021;12:40:21	1318.51	-37.997	7.1178e-14	-9.99921	1.8731e-14	-1.20225	0.00122411	-1.19575	0.00122411	-2.93723	0.00355266	1.02167	131.46	2.85207	-5.64181	9.30924	0.17717	0	87.9536	3.70228	0	0	248.218
4 10 mAcm2 P2	23-Apr-2021;12:55:02	2199.51	-37.997	9.25244e-14	-9.99921	2.43485e-14	-1.20661	0.000257531	-1.20012	0.000257531	-2.9485	0.00529063	1.02169	126.64	8.30947	4.5982	19.3142	0.1749	0	83.6429	7.21479	0	0	239.116
5 10 mAcm2 P2	23-Apr-2021;12:58:40	2417.51	-37.997	9.25244e-14	-9.99921	2.43485e-14	-1.21018	0.000435477	-1.20368	0.000435477	-2.96102	0.00615085	1.02174	130.894	5.55758	-4.20235	13.1815	0.17228	0	85.1573	5.1988	0	0	247.148
6 10 mAcm2 P2	23-Apr-2021;13:02:16	2633.51	-37.997	6.40609e-14	-9.99921	1.68581e-14	-1.20639	0.000326098	-1.19989	0.000326098	-2.9518	0.00491936	1.02165	132.793	2.74264	-8.56543	9.00993	0.17637	0	88.4438	3.64221	0	0	250.734
7 10 mAcm2 P3	23-Apr-2021;13:18:25	3602.52	-37.997	9.25244e-14	-9.99921	2.43485e-14	-1.21177	0.000383128	-1.20528	0.000383128	-2.96599	0.00268449	1.02167	131.284	10.0096	-4.80387	20.7018	0.17488	0	86.7003	8.19336	0	0	247.885
8 10 mAcm2 P3	23-Apr-2021;13:22:02	3819.52	-37.997	0.000864586	-9.99922	0.000227523	-1.21493	0.000361447	-1.20843	0.000361439	-2.97561	0.0045845	1.02171	130.04	10.4187	-2.46009	21.9143	0.1725	0	84.71	8.55515	0	0	245.536
9 10 mAcm2 P3	23-Apr-2021;13:25:38	4035.52	-37.997	7.1178e-14	-9.99921	1.8731e-14	-1.20965	0.000268069	-1.20316	0.000268069	-2.96474	0.00394694	1.02166	128.928	8.81289	-0.825365	19.3109	0.18896	0	91.9995	7.46487	0	0	243.436
10 10 mAcm2 P4	23-Apr-2021;13:40:39	4936.53	-37.997	9.25244e-14	-9.99921	2.43485e-14	-1.20685	0.00031541	-1.20035	0.00031541	-2.96145	0.00388521	1.02179	130.014	6.56933	-2.21715	15.0748	0.16564	0	81.325	5.87627	0	0	245.487
11 10 mAcm2 P4	23-Apr-2021;13:44:16	5153.53	-37.997	9.25244e-14	-9.99921	2.43485e-14	-1.20714	0.000455648	-1.20064	0.000455648	-2.968	0.00357258	1.02158	131.06	9.86311	-4.74307	20.4773	0.16179	0	80.0735	8.10159	0	0	247.461
12 10 mAcm2 P4	23-Apr-2021;13:47:53	5370.53	-37.997	9.25244e-14	-9.99921	2.43485e-14	-1.20756	0.000424421	-1.20106	0.000424421	-2.96563	0.00289846	1.02154	130.882	8.11902	-4.85583	17.4065	0.15777	0	77.978	6.89066	0	0	247.126
13 100 mAcm2 P1	23-Apr-2021;14:06:07	6464.54	-380.736	0.00887641	-100.194	0.0023359	-1.70506	0.0267027	-1.64	0.0267026	-5.118	4.44829e-15	1.02838	132.365	2.77736	-0.40907	9.49435	1.6898	0.15634	84.2953	3.66096	7.79898	3.66096	24.9424
14 100 mAcm2 P1	23-Apr-2021;14:09:42	6679.54	-380.736	0.00887641	-100.194	0.0023359	-1.70527	0.00937649	-1.64021	0.00937666	-5.118	4.44829e-15	1.02833	132.844	2.8814	-1.79123	9.52091	1.6678	0.16122	83.4987	3.70197	8.0715	3.70197	25.0326
15 100 mAcm2 P1	23-Apr-2021;14:13:20	6897.54	-380.736	0.00917057	-100.194	0.00241331	-1.68291	0.0131633	-1.61785	0.0131633	-5.118	8.89757e-16	1.02836	133.477	2.83056	-3.44764	9.35592	1.6908	0.15446	85.0532	3.67385	7.76988	3.67385	25.1518
15 100 mAcm2 P1	23-Apr-2021;14:13:20	6897.54	-380.737	0	-100.194	0	-1.71525	0	-1.65019	0	-5.118	0	1.02836	134.611	2.76859	-5.67147	9.14378	1.6908	0.15446	85.7762	3.63733	7.83593	3.63733	25.3656
16 100 mAcm2 P2	23-Apr-2021;14:28:16	7793.55	-380.735	0.0153231	-100.194	0.00403239	-1.68325	0.0125522	-1.61818	0.0125524	-5.118	4.44829e-15	1.02821	133.579	2.9096	-2.97966	9.46777	1.646	0.15131	82.8635	3.70736	7.6173	3.70736	25.1712
17 100 mAcm2 P2	23-Apr-2021;14:31:53	8010.55	-380.734	0.0197155	-100.193	0.00518829	-1.71082	0.0149858	-1.64576	0.0149858	-5.118	4.44829e-15	1.02877	132.676	2.81673	-0.853103	9.50588	1.7807	0.1569	89.0389	3.67521	7.84535	3.67521	25.0011
18 100 mAcm2 P2	23-Apr-2021;14:35:29	8226.55	-380.734	0.0202187	-100.193	0.00532071	-1.72472	0.0316513	-1.65966	0.0316513	-5.118	1.77947e-15	1.02842	128.026	21.6566	7.41755	46.8727	1.5496	0.15889	74.7679	17.1797	7.66641	17.1797	24.1249
19 100 mAcm2 P3	23-Apr-2021;14:50:03	9100.56	-380.735	0.0153231	-100.194	0.00403239	-1.70327	0.0134234	-1.63821	0.0134233	-5.118	4.44829e-15	1.02825	130.956	9.9902	2.25623	21.6164	1.6079	0.15488	79.3555	8.19738	7.64388	8.19738	24.6768
20 100 mAcm2 P3	23-Apr-2021;14:53:40	9317.56	-380.737	2.33446e-12	-100.194	6.14332e-13	-1.70269	0.0165907	-1.63763	0.0165907	-5.118	4.44829e-15	1.02809	125.437	24.1493	12.673	55.1831	1.4916	0.15769	70.5135	19.4844	7.45459	19.4844	23.6369
21 100 mAcm2 P3	23-Apr-2021;14:57:16	9533.56	-380.737	2.16382e-12	-100.194	5.69427e-13	-1.70253	0.0104966	-1.63747	0.0104966	-5.118	1.77946e-15	1.0283	132.943	12.1513	-2.39516	24.652	1.6331	0.19058	81.8222	9.61995	9.54851	9.61995	25.0512
22 100 mAcm2 P4	23-Apr-2021;15:11:41	10398.6	-380.737	2.33446e-12	-100.194	6.14332e-13	-1.77238	0.0133654	-1.70732	0.0133654	-5.118	4.44829e-15	1.02835	130.959	20.1403	2.26909	41.321	1.588	0.21694	78.3753	15.6689	10.707	15.6689	24.6774
23 100 mAcm2 P4	23-Apr-2021;15:15:17	10614.6	-380.736	0.0125322	-100.194	0.00329795	-1.69716	0.0120653	-1.6321	0.0120652	-5.118	4.44829e-15	1.02853	131.495	7.42996	1.21448	16.7596	1.6478	0.23947	81.6597	6.3974	11.8674	6.3974	24.7784
24 100 mAcm2 P4	23-Apr-2021;15:18:54	10831.6	-380.737	2.33446e-12	-100.194	6.14332e-13	-1.73181	0.0178357	-1.66675	0.0178357	-5.118	4.44829e-15	1.02857	132.665	9.24473	-1.65163	19.5286	1.6685	0.24615	83.4208	7.58682	12.3069	7.58682	24.9988
25 200 mAcm2 P1	23-Apr-2021;15:36:52	11909.6	-759.96	0.0728781	-199.99	0.0191785	-2.07014	0.0242073	-1.94028	0.0242045	-9.03802	0.0895852	1.03542	133.822	2.90613	3.94871	9.87283	3.2087	0.31317	81.0742	3.70353	7.91287	3.70353	12.6335
26 200 mAcm2 P1	23-Apr-2021;15:40:28	12125.6	-759.976	0.065378	-199.994	0.0172047	-2.07571	0.0217282	-1.94585	0.0217255	-9.02961	0.103239	1.03527	134.735	2.95506	1.71562	9.76565	3.1959	0.33123	81.3002	3.71623	8.42613	3.71623	12.7195
27 200 mAcm2 P1	23-Apr-2021;15:44:05	12342.6	-759.956	0.0742184	-199.988	0.0195312	-2.06191	0.0548032	-1.93205	0.054803	-8.97616	0.0916801	1.03528	134.405	2.87465	1.95589	9.69719	3.1816	0.32913	80.7406	3.68436	8.35245	3.68436	12.6887
28 200 mAcm2 P2	23-Apr-2021;15:59:12	13249.6	-759.938	0.0766168	-199.984	0.0201623	-2.0946	0.0232525	-1.96474	0.0232515	-9.0143	0.0947791	1.03529	133.916	3.75554	3.83373	10.939	3.2018	0.32019	80.9594	4.10667	8.09619	4.10667	12.6428
29 200 mAcm2 P2	23-Apr-2021;16:02:48	13465.6	-759.948	0.0757662	-199.986	0.0199385	-2.06072	0.0207184	-1.93086	0.0207148	-9.00801	0.099874	1.03524	135.477	2.91714	0.250845	9.61621	3.162	0.33776	80.884	3.69276	8.63991	3.69276	12.79
30 200 mAcm2 P2	23-Apr-2021;16:06:25	13682.6	-759.956	0.0739878	-199.989	0.0194705	-2.12049	0.0269638	-1.99063	0.0269637	-9.01627	0.0949039	1.0353	134.639	2.94861	1.47213	9.74596	3.1896	0.33634	81.0842	3.71433	8.55024	3.71433	12.7107
31 200 mAcm2 P3	23-Apr-2021;16:21:29	14586.6	-759.959	0.0732011	-199.989	0.0192635	-2.13785	0.0331082	-2.00799	0.0331064	-9.04773	0.0980759	1.03511	133.854	8.92158	3.29566	19.4028	3.098	0.37215	78.2959	7.30922	9.40536	7.30922	12.6365
32 200 mAcm2 P3	23-Apr-2021;16:25:06	14803.6	-759.963	0.0720014	-199.99	0.0189477	-2.11113	0.0226813	-1.98127	0.0226768	-9.02287	0.0909753	1.03544	133.813	8.8626	3.67308	19.348	3.2722	0.3405	82.6731	7.27088	8.60284	7.27088	12.6327
33 200 mAcm2 P3	23-Apr-2021;16:28:42	15019.6	-759.994	0.0508402	-199.998	0.013379	-2.24002	0.0454894	-2.11015	0.0454868	-9.02638	0.0948145	1.0349	135.778	9.16782	-1.23721	19.0656	3.084	0.32132	79.0593	7.38852	8.23714	7.38852	12.8177
34 200 mAcm2 P4	23-Apr-2021;16:44:51	15988.6	-759.97	0.0689896	-199.992	0.0181552	-2.137	0.0393104	-2.00713	0.0393083	-9.08063	0.107032	1.03527	132.351	10.7068	6.38849	23.3748	3.1676	0.40865	79.1549	8.62805	10.2117	8.62805	12.4945
35 200 mAcm2 P4	23-Apr-2021;16:48:27	16204.6	-759.954	0.0745869	-199.988	0.0196281	-2.14925	0.0562869	-2.01939	0.0562824	-9.03987	0.103118	1.0353	135.093	7.84831	0.861197	17.0911	3.1326	0.41274	79.904	6.53843	10.5279	6.53843	12.7536
36 200 mAcm2 P4	23-Apr-2021;16:52:04	16421.6	-759.97	0.0687412	-199.992	0.0180898	-2.14949	0.0396625	-2.01963	0.0396621	-9.09869	0.11902	1.03556	132.68	8.69934	5.39896	19.4049	3.2021	0.41631	80.2161	7.21037	10.429	7.21037	12.5255
Stability test (executed after CO2 electrolysis run)
Parameter set overview (averaged values for GC injections with identical parameter sets)
Parameter set	Average time in s	Pump liquid flow rate setpoint in mL/min	Liquid pressure average setpoint in mbar	Catholyte liquid pressure average actual in mbar	Catholyte liquid pressure standard deviation actual in mbar	Anolyte liquid pressure average actual in mbar	Anolyte liquid pressure standard deviation actual in mbar	Reactor differential pressure average in mbar	Reactor differential pressure deviation in mbar	Gas feed pressure average in mbar	Gas feed pressure standard deviation in mbar	Gas feed temperature average in Celsius	Gas feed temperature Standard deviation in Celsius	Gas feed humidity average in % relative humidity	Gas feed humidity standard deviation in % relative humidity	Mass flow meter actual flow rate average in mLn/min	Mass flow meter actual flow rate standard deviation in mLn/min	Mass flow controller 1 (Feed) flow rate average set point in mLn/min	Mass flow controller 1 (Feed) flow rate set point deviation in mLn/min	Mass flow controller 1 (Feed) flow rate average actual in mLn/min	Mass flow controller 1 (Feed) flow rate deviation actual in mLn/min	Mass flow controller 2 (Purge) flow rate average set point in mLn/min	Mass flow controller 2 (Purge) flow rate set point deviation in mLn/min	Mass flow controller 2 (Purge) flow rate average actual in mLn/min	Mass flow controller 2 (Purge) flow rate standard deviation actual in mLn/min	Liquid outlet gas breakthrough in mL/min	Uncalibrated Gas outlet liquid breakthrough in mL/min	Calibrated Gas outlet liquid breakthrough in mL/min	Standard Error Gas outlet liquid breakthrough in mL/min	Current density average in mA/cm^2	Current density deviation in mA/cm^2	Cell potential average in V	Cell potential deviation in V	Cathode potential average vs SHE in V (compensated for iR drop,PDA Ch1 (5 V max)	Error Cathode potential average vs SHE in V (compensated for iR drop,PDA Ch1 (5 V max)	CO faradaic efficiency average in %	CO faradaic efficiency error in %	H2 faradaic efficiency average in %	H2 faradaic efficiency error in %	CO2 conversion average in %	CO2 conversion error in %		pH	Cathode vs RHE
5	755.736	100	424.98	425.105	6.13112	424.791	8.05985	2.51028	3.5344	435.939	2.41347	19	0	87	0	128.775	1.03622	50	0	50.0001	0.00885953	80	0	80.0004	0.00838475	0	0	0	0	-100.194	0.00304314	-5.118	5.64038e-13	-1.63153	0.0269492	83.2449	2.14166	7.09264	2.14166	-0.71719	5.54422		7.36	-1.19729
GC injection overview
File name	Date time stamp	Run time start in s after start of recording	Current average in mA	Current error in mA	Current density average in mA/cm^2	Current density error in mA/cm^2	Cathode potential average in V vs SHE (uncompensated)	Cathode potential error in V vs SHE (uncompensated)	Cathode potential average in V vs SHE (iR drop compensated)	Cathode potential error in V vs SHE (iR drop compensated)	Cell potential average in V	Cell potential error in V	Gas conversion factor	Mass flow meter corrected flow rate in mLn/min	Mass flow meter corrected flow rate error in mLn/min	CO2 conversion in % (0 to 100)	CO2 conversion error in % (0 to 100)	CO Volumetric concentration in %	H2 Volumetric concentration in %	CO faradaic efficiency in %	CO faradaic efficiency error in %	H2 faradaic efficiency in %	H2 faradaic efficiency error in %	0.5 vol% H2 detection limit as faradaic efficiency in %
1 100 mAcm2 P1	23-Apr-2021;17:17:49	895.402	-380.737	2.33446e-12	-100.194	6.14332e-13	-1.69563	0.0114367	-1.63057	0.0114367	-5.118	4.44829e-15	1.02833	132.66	2.88275	-0.993963	9.57314	1.688	0.13689	84.3928	3.70433	6.84391	3.70433	24.9979
2 100 mAcm2 P1	23-Apr-2021;17:21:25	1111.4	-380.735	0.0176638	-100.193	0.00464838	-1.67921	0.0294697	-1.61415	0.0294693	-5.118	4.44829e-15	1.0282	132.578	2.8601	-1.12018	9.54169	1.6494	0.1411	82.4124	3.69512	7.05007	3.69512	24.9825
3 100 mAcm2 P1	23-Apr-2021;17:25:02	1328.4	-380.736	0.00887641	-100.194	0.0023359	-1.70102	0.0169454	-1.63596	0.0169455	-5.118	4.44829e-15	1.02831	131.875	2.92045	-0.037424	9.6931	1.6686	0.14857	82.9295	3.72884	7.38394	3.72884	24.85
Sample
20210506 Toray090 Sample 38
Parameter set overview (averaged values for GC injections with identical parameter sets)
Parameter set	Average time in s	Pump liquid flow rate setpoint in mL/min	Liquid pressure average setpoint in mbar	Catholyte liquid pressure average actual in mbar	Catholyte liquid pressure standard deviation actual in mbar	Anolyte liquid pressure average actual in mbar	Anolyte liquid pressure standard deviation actual in mbar	Reactor differential pressure average in mbar	Reactor differential pressure deviation in mbar	Gas feed pressure average in mbar	Gas feed pressure standard deviation in mbar	Gas feed temperature average in Celsius	Gas feed temperature Standard deviation in Celsius	Gas feed humidity average in % relative humidity	Gas feed humidity standard deviation in % relative humidity	Mass flow meter actual flow rate average in mLn/min	Mass flow meter actual flow rate standard deviation in mLn/min	Mass flow controller 1 (Feed) flow rate average set point in mLn/min	Mass flow controller 1 (Feed) flow rate set point deviation in mLn/min	Mass flow controller 1 (Feed) flow rate average actual in mLn/min	Mass flow controller 1 (Feed) flow rate deviation actual in mLn/min	Mass flow controller 2 (Purge) flow rate average set point in mLn/min	Mass flow controller 2 (Purge) flow rate set point deviation in mLn/min	Mass flow controller 2 (Purge) flow rate average actual in mLn/min	Mass flow controller 2 (Purge) flow rate standard deviation actual in mLn/min	Liquid outlet gas breakthrough in mL/min	Uncalibrated Gas outlet liquid breakthrough in mL/min	Calibrated Gas outlet liquid breakthrough in mL/min	Standard Error Gas outlet liquid breakthrough in mL/min	Current density average in mA/cm^2	Current density deviation in mA/cm^2	Cell potential average in V	Cell potential deviation in V	Cathode potential average vs SHE in V (compensated for iR drop,PDA Ch1 (5 V max)	Error Cathode potential average vs SHE in V (compensated for iR drop,PDA Ch1 (5 V max)	CO faradaic efficiency average in %	CO faradaic efficiency error in %	H2 faradaic efficiency average in %	H2 faradaic efficiency error in %	CO2 conversion average in %	CO2 conversion error in %		pH	Cathode vs RHE
1	703.28	100	495	495.076	3.33637	495.04	4.20802	0.715893	1.13238	502.708	0.938329	19	0	86.8522	0.355026	128.152	0.615791	50	0	49.9999	0.0078708	80	0	80	0.00783334	0	0	0	0	-9.99921	0.00016184	-2.9173	0.0165701	-1.19097	0.0040122	89.2951	2.1147	0	0	-1.72831	5.44079		7.52	-0.747288
2	2121.32	100	509.115	509.115	3.59048	509.241	3.90219	-7.05487	2.21956	508.893	2.06272	19	0	86.0381	0.191394	128.015	0.957936	50	0	50	0.00838553	80	0	79.9996	0.00720121	0	0.0124362	0.00956627	0.000994892	-9.99922	0.000206637	-2.94993	0.00727599	-1.19838	0.00187919	85.3562	2.1064	0	0	-2.22734	5.40333			-0.754701
3	3499.85	100	543.049	543.012	7.87276	543.047	7.94981	-29.2195	7.20751	520.22	2.95701	19	0	86	0	127.794	7.88688	50	0	50	0.00889765	80	0	79.9989	0.0077682	0	0.651474	0.501134	0.0521179	-9.99921	8.95512e-05	-2.96383	0.0065544	-1.20206	0.00199317	88.7948	4.43592	0	0	-0.295113	11.5248			-0.758383
4	4830.84	100	639.333	639.391	4.86487	639.32	5.90359	-61.1107	1.67293	583.267	3.49928	19	0	86	0	126.475	4.42044	50	0	50.0008	0.00844727	80	0	79.9996	0.00688679	0	34.7955	27.0869	10.2795	-9.99921	5.13991e-05	-2.95933	0.00577152	-1.19318	0.00205753	72.278	2.41065	0	0	-1.75249	6.2033			-0.749501
5	6296.4	100	480	480.095	5.85786	480.445	7.30763	-1.19065	2.98569	486.573	1.92145	19	0	87	0	129.134	1.33919	50	0	49.9999	0.00808835	80	0	79.9989	0.00860412	0	0.00313499	0.00241153	0.000250799	-100.194	0.00312018	-5.118	4.93869e-13	-1.62777	0.0179415	80.0528	2.13113	9.14219	2.13113	1.23327	5.5834			-1.18409
6	7610.94	100	496.354	496.538	5.93716	495.914	9.67644	-6.88539	3.36969	497.334	2.54187	19	0	87	0	128.634	1.78742	50	0	49.9995	0.00886191	80	0	79.9997	0.00972399	0	0.00955216	0.00734781	0.000764172	-100.193	0.00540079	-5.118	4.74329e-13	-1.63352	0.0162933	81.9537	2.15338	9.59455	2.15338	1.67844	5.65775			-1.18984
7	8917.39	100	541.196	541.227	10.6598	541.302	11.1509	-29.2798	7.87747	519.485	3.87228	19	0	86.6332	0.482131	128.192	9.2699	50	0	50	0.0087912	80	0	79.9997	0.00934221	0	1.04756	0.805815	0.0872291	-100.194	0.00251596	-5.118	4.6367e-13	-1.63528	0.0148742	79.595	4.58407	10.0755	4.58407	2.43368	12.1037			-1.1916
8	10251.9	100	644.555	644.241	9.35763	644.488	10.2434	-58.0873	2.46796	592.513	2.78102	19	0	86	0	127.369	6.86393	50	0	49.9996	0.00839345	80	0	79.9997	0.00806827	0	31.2578	24.7207	8.46739	-100.194	0.0025584	-5.118	5.1341e-13	-1.64415	0.0164815	73.9872	3.28397	13.9051	3.28397	2.92754	8.7081			-1.20047
9	11745	100	475.593	475.912	8.06973	475.773	11.621	1.44879	3.52664	485.27	2.81631	19	0	87	0	130.323	1.69723	50	0	49.9997	0.00843813	80	0	79.9993	0.0106327	0	0.00163152	0.00125501	0.000130521	-199.991	0.0188465	-9.02553	0.103171	-1.97311	0.0370006	70.992	2.15377	16.2399	2.15377	4.174	5.75006			-1.52943
10	13011.4	100	499.239	499.499	8.8663	499.054	11.606	-8.4359	2.92676	498.8	4.10708	19	0	87	0	129.706	1.74282	50	0	49.9999	0.00880468	80	0	79.9992	0.0114224	0	0.00920007	0.00707698	0.000736006	-199.994	0.0169135	-9.00607	0.105504	-1.97437	0.0333155	72.0993	2.1516	14.9925	2.1516	3.60995	5.72317			-1.53069
11	14330.4	100	549.501	549.117	13.164	549.17	13.7297	-31.4845	8.22136	525.418	3.80007	19	0	86.9122	0.283138	129.132	8.77032	50	0	50.0004	0.00826228	80	0	80.0004	0.0107995	0	1.1219	0.863002	0.0985291	-200.001	0.0101549	-8.99236	0.096866	-1.97113	0.0318927	72.5914	4.05479	16.378	4.05479	5.0913	10.8898			-1.52745
12	15671.4	100	638.076	637.583	14.3901	637.717	15.3563	-55.391	3.21895	588.557	6.74769	19	0	86	0	128.208	7.29004	50	0	50.0006	0.00842457	80	0	80.0002	0.0115728	0	27.8023	22.4895	5.24302	-200	0.0110302	-9.05615	0.0998845	-2.0238	0.033668	64.3671	3.10122	22.4669	3.10122	3.56432	8.23573			-1.58012
GC injection overview
File name	Date time stamp	Run time start in s after start of recording	Current average in mA	Current error in mA	Current density average in mA/cm^2	Current density error in mA/cm^2	Cathode potential average in V vs SHE (uncompensated)	Cathode potential error in V vs SHE (uncompensated)	Cathode potential average in V vs SHE (iR drop compensated)	Cathode potential error in V vs SHE (iR drop compensated)	Cell potential average in V	Cell potential error in V	Gas conversion factor	Mass flow meter corrected flow rate in mLn/min	Mass flow meter corrected flow rate error in mLn/min	CO2 conversion in % (0 to 100)	CO2 conversion error in % (0 to 100)	CO Volumetric concentration in %	H2 Volumetric concentration in %	CO faradaic efficiency in %	CO faradaic efficiency error in %	H2 faradaic efficiency in %	H2 faradaic efficiency error in %	0.5 vol% H2 detection limit as faradaic efficiency in %
1 10 mAcm2 P1	06-May-2021;12:59:27	869.1	-37.997	9.25244e-14	-9.99921	2.43485e-14	-1.19884	0.00192088	-1.19235	0.00192088	-2.92371	0.00567035	1.02176	130.931	2.77405	-1.65181	9.45375	0.1892	0	93.5477	3.67273	0	0	247.219
2 10 mAcm2 P1	06-May-2021;13:03:03	1085.1	-37.997	9.25244e-14	-9.99921	2.43485e-14	-1.2003	0.000617521	-1.19381	0.000617521	-2.92997	0.00328366	1.02166	130.642	2.73592	-1.59263	9.42059	0.18007	0	88.8366	3.65865	0	0	246.672
3 10 mAcm2 P1	06-May-2021;13:06:40	1302.1	-37.997	4.9827e-14	-9.99921	1.31124e-14	-1.2049	0.000677596	-1.19841	0.000677596	-2.94256	0.00419553	1.02185	130.739	2.73401	-1.94048	9.39672	0.17318	0	85.5009	3.65693	0	0	246.856
5 10 mAcm2 P2	06-May-2021;13:24:02	2344.11	-37.997	9.25244e-14	-9.99921	2.43485e-14	-1.20472	0.00157674	-1.19823	0.00157674	-2.94868	0.00354261	1.02166	130.567	2.74464	-1.41911	9.44245	0.17072	0	84.1756	3.66317	0	0	246.531
5 10 mAcm2 P2	06-May-2021;13:27:43	2565.11	-37.997	9.25244e-14	-9.99921	2.43485e-14	-1.20788	0.000759277	-1.20138	0.000759277	-2.96162	0.00483626	1.02171	131.078	2.7194	-2.58104	9.33629	0.17243	0	85.3516	3.64748	0	0	247.496
6 10 mAcm2 P2	06-May-2021;13:31:19	2781.11	-37.997	5.69441e-14	-9.99921	1.49853e-14	-1.2051	0.00044233	-1.19861	0.00044233	-2.95371	0.00391026	1.02173	130.968	2.68702	-2.68188	9.29718	0.17498	0	86.5413	3.63446	0	0	247.289
7 10 mAcm2 P3	06-May-2021;13:45:50	3652.12	-37.997	9.25244e-14	-9.99921	2.43485e-14	-1.20792	0.000315243	-1.20143	0.000315243	-2.96459	0.00444393	1.02166	130.628	8.61368	-1.581	18.6548	0.17184	0	84.7674	7.24442	0	0	246.646
8 10 mAcm2 P3	06-May-2021;13:49:27	3869.12	-37.997	9.25244e-14	-9.99921	2.43485e-14	-1.20725	0.000636066	-1.20076	0.000636066	-2.96358	0.00367473	1.02171	128.822	9.73181	1.94599	21.3912	0.1986	0	96.6133	8.12835	0	0	243.236
9 10 mAcm2 P3	06-May-2021;13:53:04	4086.12	-37.997	5.69445e-14	-9.99921	1.49854e-14	-1.21247	0.000448442	-1.20597	0.000448442	-2.9712	0.00348636	1.02172	130.151	9.16111	-1.25033	19.7432	0.17295	0	85.0036	7.65147	0	0	245.746
10 10 mAcm2 P4	06-May-2021;14:07:18	4940.13	-37.997	0.000864586	-9.99922	0.000227523	-1.19741	0.000372919	-1.19092	0.000372917	-2.95456	0.00383671	1.02168	130	3.90892	-0.21192	11.0291	0.1475	0	72.4109	4.24749	0	0	245.461
11 10 mAcm2 P4	06-May-2021;14:10:54	5156.13	-37.997	9.25244e-14	-9.99921	2.43485e-14	-1.19885	0.000307913	-1.19236	0.000307913	-2.96078	0.00396693	1.02156	131.106	3.47549	-2.8201	10.2329	0.14588	0	72.2246	4.00341	0	0	247.548
12 10 mAcm2 P4	06-May-2021;14:14:31	5373.13	-37.997	9.25244e-14	-9.99921	2.43485e-14	-1.20041	0.00042938	-1.19392	0.00042938	-2.96668	0.00476703	1.02161	130.61	3.96861	-2.22545	10.9533	0.14638	0	72.1984	4.26996	0	0	246.613
13 100 mAcm2 P1	06-May-2021;14:32:31	6453.14	-380.736	0.00887641	-100.194	0.0023359	-1.6961	0.0170849	-1.63104	0.0170851	-5.118	4.44829e-15	1.02814	132.098	2.78579	1.9793	9.65283	1.567	0.18931	78.0114	3.66707	9.4246	3.66707	24.892
14 100 mAcm2 P1	06-May-2021;14:36:08	6670.14	-380.736	0.0125322	-100.194	0.00329795	-1.69114	0.0170242	-1.62608	0.0170245	-5.118	4.44829e-15	1.02835	132.742	2.91209	0.643297	9.7014	1.6319	0.17917	81.6386	3.71655	8.96328	3.71655	25.0133
15 100 mAcm2 P1	06-May-2021;14:39:44	6886.14	-380.736	0.0128332	-100.194	0.00337715	-1.69535	0.0152232	-1.63029	0.0152232	-5.118	1.77946e-15	1.02825	132.249	2.84119	1.07721	9.6579	1.6153	0.18135	80.5083	3.68991	9.03868	3.68991	24.9205
16 100 mAcm2 P2	06-May-2021;14:54:14	7756.14	-380.736	0.0125322	-100.194	0.00329795	-1.7079	0.0140762	-1.64284	0.0140762	-5.118	4.44829e-15	1.02811	132.095	2.96055	1.95262	9.85597	1.5822	0.19742	78.7664	3.74475	9.82812	3.74475	24.8914
17 100 mAcm2 P2	06-May-2021;14:57:51	7973.15	-380.732	0.0276454	-100.193	0.00727511	-1.69561	0.0128873	-1.63055	0.0128877	-5.118	4.44829e-15	1.02834	132.16	2.98829	1.86287	9.88118	1.6572	0.17418	82.5416	3.75669	8.67553	3.75669	24.9039
18 100 mAcm2 P2	06-May-2021;15:01:27	8189.15	-380.736	0.00915435	-100.194	0.00240904	-1.69344	0.0157383	-1.62838	0.0157383	-5.118	8.89752e-16	1.02855	132.285	2.83638	1.21983	9.65991	1.696	0.2062	84.5532	3.68746	10.28	3.68746	24.9272
19 100 mAcm2 P3	06-May-2021;15:15:53	9055.15	-380.737	2.33446e-12	-100.194	6.14332e-13	-1.7039	0.0100584	-1.63884	0.0100584	-5.118	4.44829e-15	1.02825	131.534	9.82589	3.0238	21.3322	1.5713	0.22047	77.8916	8.0501	10.929	8.0501	24.7857
20 100 mAcm2 P3	06-May-2021;15:19:31	9273.15	-380.737	2.33446e-12	-100.194	6.14332e-13	-1.71028	0.0122749	-1.64522	0.0122749	-5.118	4.44829e-15	1.02828	131.738	10.1055	2.42829	21.7427	1.606	0.1961	79.7352	8.23664	9.73603	8.23664	24.8242
21 100 mAcm2 P3	06-May-2021;15:23:07	9489.16	-380.737	2.10695e-12	-100.194	5.54459e-13	-1.69103	0.013873	-1.62597	0.013873	-5.118	8.89757e-16	1.02833	131.896	9.0881	1.84896	19.7659	1.6327	0.19235	81.1582	7.51509	9.56133	7.51509	24.854
22 100 mAcm2 P4	06-May-2021;15:37:51	10373.2	-380.736	0.00887641	-100.194	0.0023359	-1.719	0.0132834	-1.65394	0.0132833	-5.118	4.44829e-15	1.02819	129.972	6.4902	6.08881	15.7502	1.4651	0.28088	71.7646	5.82541	13.7583	5.82541	24.4914
23 100 mAcm2 P4	06-May-2021;15:41:28	10590.2	-380.737	2.33446e-12	-100.194	6.14332e-13	-1.71114	0.0130177	-1.64608	0.0130177	-5.118	4.44829e-15	1.02848	132.732	5.66542	0.727366	13.6261	1.5748	0.27093	78.7757	5.21715	13.5526	5.21715	25.0113
24 100 mAcm2 P4	06-May-2021;15:45:04	10806.2	-380.734	0.0197155	-100.193	0.00518829	-1.70077	0.014541	-1.63571	0.0145409	-5.118	4.44829e-15	1.02803	131.623	6.82739	1.96644	15.7715	1.4398	0.29038	71.4214	5.99216	14.4043	5.99216	24.8025
25 200 mAcm2 P1	06-May-2021;16:02:58	11880.2	-759.951	0.0751409	-199.987	0.0197739	-2.09731	0.0340238	-1.96744	0.0340213	-9.01917	0.0947871	1.03509	134.432	3.0576	4.45945	10.0697	2.7926	0.6578	70.8834	3.76474	16.6967	3.76474	12.6913
26 200 mAcm2 P1	06-May-2021;16:06:33	12095.2	-759.952	0.0750373	-199.987	0.0197467	-2.10632	0.038506	-1.97646	0.0385024	-9.0204	0.090621	1.03496	134.307	2.95138	4.32068	9.93746	2.7886	0.61921	70.7156	3.71875	15.7024	3.71875	12.6794
27 200 mAcm2 P1	06-May-2021;16:10:11	12313.2	-759.969	0.0692421	-199.992	0.0182216	-2.08038	0.0283933	-1.95051	0.0283914	-8.99814	0.0904743	1.0351	134.366	2.92725	3.74186	9.86994	2.8135	0.64331	71.3771	3.70759	16.3205	3.70759	12.6848
28 200 mAcm2 P2	06-May-2021;16:24:35	13177.2	-759.973	0.0674276	-199.993	0.0177441	-2.13231	0.0330677	-2.00245	0.03307	-9.04389	0.105351	1.03511	134.592	2.94385	4.17974	9.91224	2.8848	0.574	73.3084	3.7127	14.5865	3.7127	12.706
29 200 mAcm2 P2	06-May-2021;16:28:11	13393.2	-759.978	0.0640885	-199.994	0.0168654	-2.08095	0.0279787	-1.95109	0.027978	-8.98675	0.0986027	1.03501	134.537	3.05514	3.68311	10.0127	2.8193	0.63092	71.6145	3.76255	16.0263	3.76255	12.7008
30 200 mAcm2 P2	06-May-2021;16:31:48	13610.2	-759.976	0.0656453	-199.994	0.0172751	-2.0866	0.025298	-1.95673	0.0252954	-8.96591	0.0926341	1.03472	134.588	2.92511	2.96699	9.81256	2.8088	0.56529	71.3749	3.70454	14.3647	3.70454	12.7056
31 200 mAcm2 P3	06-May-2021;16:46:24	14486.2	-759.999	0.043793	-200	0.0115245	-2.06988	0.0424132	-1.94001	0.0424122	-8.99774	0.0934054	1.03559	134.855	8.2979	3.92925	18.246	3.0159	0.6756	76.7872	6.84557	17.2013	6.84557	12.7304
32 200 mAcm2 P3	06-May-2021;16:50:00	14702.2	-760.009	0.0246505	-200.002	0.00648698	-2.08405	0.0214502	-1.95418	0.0214504	-8.98355	0.084775	1.03499	133.735	9.33316	5.15785	20.4114	2.8028	0.6307	70.7676	7.59636	15.9245	7.59636	12.6245
33 200 mAcm2 P3	06-May-2021;16:53:38	14920.2	-759.996	0.0481697	-199.999	0.0126762	-2.09862	0.0231782	-1.96875	0.0231774	-8.97304	0.100613	1.035	133.019	7.80231	6.18679	17.8251	2.796	0.63742	70.2192	6.58825	16.0083	6.58825	12.5571
34 200 mAcm2 P4	06-May-2021;17:08:06	15788.2	-759.995	0.0497304	-199.999	0.0130869	-2.16943	0.0208158	-2.03956	0.0208161	-9.05434	0.0976617	1.03488	134.022	5.25809	4.92186	13.2498	2.5803	0.84703	65.291	4.93886	21.433	4.93886	12.6518
35 200 mAcm2 P4	06-May-2021;17:11:43	16005.2	-760.004	0.0363393	-200.001	0.00956298	-2.1465	0.0189316	-2.01663	0.0189322	-9.0759	0.0928489	1.03507	135.424	7.13224	1.9709	15.954	2.5885	0.92701	66.1827	6.06113	23.7018	6.06113	12.784
36 200 mAcm2 P4	06-May-2021;17:15:19	16221.2	-759.989	0.0561085	-199.997	0.0147654	-2.16017	0.0267748	-2.0303	0.0267745	-9.0589	0.0933502	1.03457	134.127	5.43639	3.80021	13.4297	2.4336	0.87925	61.6276	5.04265	22.2658	5.04265	12.6618
Sample
20210421 Toray120 Sample 34
Parameter set overview (averaged values for GC injections with identical parameter sets)
Parameter set	Average time in s	Pump liquid flow rate setpoint in mL/min	Liquid pressure average setpoint in mbar	Catholyte liquid pressure average actual in mbar	Catholyte liquid pressure standard deviation actual in mbar	Anolyte liquid pressure average actual in mbar	Anolyte liquid pressure standard deviation actual in mbar	Reactor differential pressure average in mbar	Reactor differential pressure deviation in mbar	Gas feed pressure average in mbar	Gas feed pressure standard deviation in mbar	Gas feed temperature average in Celsius	Gas feed temperature Standard deviation in Celsius	Gas feed humidity average in % relative humidity	Gas feed humidity standard deviation in % relative humidity	Mass flow meter actual flow rate average in mLn/min	Mass flow meter actual flow rate standard deviation in mLn/min	Mass flow controller 1 (Feed) flow rate average set point in mLn/min	Mass flow controller 1 (Feed) flow rate set point deviation in mLn/min	Mass flow controller 1 (Feed) flow rate average actual in mLn/min	Mass flow controller 1 (Feed) flow rate deviation actual in mLn/min	Mass flow controller 2 (Purge) flow rate average set point in mLn/min	Mass flow controller 2 (Purge) flow rate set point deviation in mLn/min	Mass flow controller 2 (Purge) flow rate average actual in mLn/min	Mass flow controller 2 (Purge) flow rate standard deviation actual in mLn/min	Liquid outlet gas breakthrough in mL/min	Uncalibrated Gas outlet liquid breakthrough in mL/min	Calibrated Gas outlet liquid breakthrough in mL/min	Standard Error Gas outlet liquid breakthrough in mL/min	Current density average in mA/cm^2	Current density deviation in mA/cm^2	Cell potential average in V	Cell potential deviation in V	Cathode potential average vs SHE in V (compensated for iR drop,PDA Ch1 (5 V max)	Error Cathode potential average vs SHE in V (compensated for iR drop,PDA Ch1 (5 V max)	CO faradaic efficiency average in %	CO faradaic efficiency error in %	H2 faradaic efficiency average in %	H2 faradaic efficiency error in %	CO2 conversion average in %	CO2 conversion error in %		pH	Cathode vs RHE
1	797.778	100	529.98	529.963	3.96644	529.779	5.83147	24.9035	2.45302	559.416	1.4322	19	0	86	0	127.126	0.479492	50	0	49.9993	0.00771047	80	0	79.9997	0.0100267	0	0	0	0	-9.99971	0.00131598	-2.9306	0.0142683	-1.21041	0.00410299	86.5881	2.09915	0	0	-1.01927	5.42394		7.36	-0.776174
2	2048.73	100	570	570.09	2.42163	570.207	2.81302	-14.6032	1.97119	565.303	1.097	19	0	86	0	127.037	0.426693	50	0	49.9994	0.00822237	80	0	79.9997	0.0086888	0	0	0	0	-10.0005	0.00183366	-2.95989	0.0068132	-1.21752	0.0025789	85.9068	2.0984	0	0	-0.994998	5.42278			-0.783276
3	3489.75	100	619.607	619.707	4.50512	619.776	5.21615	-48.2443	5.9431	579.832	4.74684	19	0	86	0	126.877	4.56573	50	0	50.0001	0.0077752	80	0	79.9999	0.00795834	0	0.0748212	0.0575548	0.0059857	-10.0003	0.001745	-2.98225	0.00643968	-1.22503	0.00275325	85.4637	2.82358	0	0	-1.32474	7.32735			-0.790792
4	4813.68	100	688.321	688.463	6.67834	688.453	7.92951	-56.8449	2.70384	640.465	5.1572	19	0	86	0	126.127	5.57012	50	0	49.9999	0.00892335	80	0	80.0002	0.0104452	0	19.5138	17.7138	3.58377	-10.0006	0.00187667	-2.98927	0.00707803	-1.2285	0.00291135	79.5232	2.4299	0	0	-0.882675	6.28097			-0.79426
5	6362.7	100	455.712	455.468	8.80443	455.93	10.2378	10.3929	3.43917	476.295	6.50248	19	0	87	0	127.635	1.37804	50	0	49.9996	0.00891991	80	0	80.0004	0.00875245	0	0.00162207	0.00124774	0.000129765	-100.175	0.0217641	-5.118	4.68999e-13	-1.07868	0.74651	82.2457	2.10954	6.49317	2.10954	2.2002	5.56087			-0.64444
6	7658.67	100	489.96	490.23	4.98605	490.15	7.42723	-13.028	3.0304	487.138	1.91632	19	0	87	0	128.151	0.650661	50	0	49.9992	0.00903408	80	0	80	0.00929269	0	0	0	0	-100.194	0.00221083	-5.118	5.06304e-13	-1.77001	0.0325015	78.0984	2.1115	6.83897	2.1115	1.4166	5.53861			-1.33577
7	8989.64	100	540	540.063	7.68671	539.873	10.1686	-41.2231	6.66672	509.076	4.41157	19	0	86	0	128.218	6.52207	50	0	49.9996	0.00872371	80	0	79.9999	0.00920378	0	0.691277	0.531752	0.0553022	-100.194	0.0025755	-5.118	4.4857e-13	-1.79222	0.0324049	70.566	3.99944	13.5252	3.99944	4.20563	10.6921			-1.35798
8	10386.6	100	659.332	659.619	10.58	659.812	11.039	-52.1237	7.33394	616.733	3.42016	19	0	86	0	127.69	10.6354	50	0	49.9999	0.00793775	80	0	80.0001	0.0120053	0	12.2412	12.3236	1.01356	-100.19	0.0155909	-5.118	4.11265e-13	-1.61806	0.524123	58.7662	4.66755	29.4884	4.66755	0.589544	12.2189			-1.18382
9	11860.6	100	466.614	466.858	10.0481	466.739	10.8542	5.48884	3.30382	482.733	6.99153	19	0	87	0	130.524	1.82041	50	0	50.0002	0.00866504	80	0	79.9992	0.00996294	0	0.00290733	0.00223641	0.000232587	-200.003	0.00424502	-9.26363	0.115145	-2.13345	0.0403568	46.4891	2.2381	34.676	2.2381	3.16096	5.94807			-1.69921
10	13223.1	100	501.485	501.889	9.8018	501.18	11.2718	-11.0248	3.7049	501.064	3.04631	19	0	86.1675	0.373564	130.337	0.840914	50	0	49.9998	0.00853472	80	0	80.0001	0.0104317	0	0	0	0	-199.994	0.0230301	-9.25672	0.120717	-1.81757	0.836871	43.0041	2.16941	46.2757	2.16941	1.02776	5.67508			-1.38333
11	14547.6	100	555.402	555.446	12.4303	555.515	12.6658	-41.0858	7.75451	523.631	6.01496	19	0	86	0	130.575	7.56834	50	0	49.9995	0.00872249	80	0	79.9995	0.011523	0	0.209126	0.160866	0.0167301	-200.003	0.00511754	-9.24822	0.116755	-2.18296	0.0742378	32.8465	3.83445	53.2031	3.83445	2.69622	10.1577			-1.74872
12	15959.1	100	660	659.943	13.5603	659.68	14.355	-49.6848	8.32473	618.93	4.08399	19	0	86	0	131.19	12.6686	50	0	50.0009	0.00787953	80	0	79.9998	0.0143531	0	10.265	10.5592	0.67476	-199.984	0.0334565	-9.26752	0.117942	-1.60082	1.12861	27.4261	5.39512	57.2263	5.39512	-0.680756	13.9745			-1.16658
GC injection overview
File name	Date time stamp	Run time start in s after start of recording	Current average in mA	Current error in mA	Current density average in mA/cm^2	Current density error in mA/cm^2	Cathode potential average in V vs SHE (uncompensated)	Cathode potential error in V vs SHE (uncompensated)	Cathode potential average in V vs SHE (iR drop compensated)	Cathode potential error in V vs SHE (iR drop compensated)	Cell potential average in V	Cell potential error in V	Gas conversion factor	Mass flow meter corrected flow rate in mLn/min	Mass flow meter corrected flow rate error in mLn/min	CO2 conversion in % (0 to 100)	CO2 conversion error in % (0 to 100)	CO Volumetric concentration in %	H2 Volumetric concentration in %	CO faradaic efficiency in %	CO faradaic efficiency error in %	H2 faradaic efficiency in %	H2 faradaic efficiency error in %	0.5 vol% H2 detection limit as faradaic efficiency in %
1 10 mAcm2 P1	21-Apr-2021;12:28:10	879.653	-37.9972	0.00192034	-9.99928	0.000505353	-1.21671	0.000707551	-1.21021	0.000707555	-2.92902	0.00283424	1.02172	129.986	2.66922	-0.874565	9.40169	0.17742	0	87.0895	3.63548	0	0	245.433
2 10 mAcm2 P1	21-Apr-2021;12:31:47	1096.65	-38.0004	0.00631562	-10.0001	0.001662	-1.22287	0.000894996	-1.21637	0.000895083	-2.9515	0.00474807	1.0217	129.774	2.66305	-0.794543	9.4045	0.17701	0	86.7388	3.63473	0	0	245.011
3 10 mAcm2 P1	21-Apr-2021;12:35:24	1313.66	-38.001	0.0066226	-10.0003	0.00174279	-1.21916	0.00118342	-1.21266	0.00118313	-2.945	0.00589543	1.02178	129.851	2.67056	-1.3887	9.37738	0.17527	0	85.9361	3.63731	0	0	245.153
4 10 mAcm2 P2	21-Apr-2021;12:50:01	2190.66	-38.0023	0.00719184	-10.0006	0.00189259	-1.22766	0.000532843	-1.22116	0.000532734	-2.96939	0.00349347	1.02187	129.833	2.66967	-0.782097	9.41121	0.17592	0	86.24	3.63709	0	0	245.111
5 10 mAcm2 P2	21-Apr-2021;12:53:38	2407.66	-38.0043	0.00751046	-10.0011	0.00197644	-1.22595	0.000725637	-1.21946	0.000725468	-2.96599	0.0052032	1.02161	129.582	2.65184	-0.749099	9.3986	0.17095	0	83.6373	3.63157	0	0	244.625
6 10 mAcm2 P2	21-Apr-2021;12:57:14	2623.66	-37.9992	0.00526576	-9.99978	0.00138573	-1.22532	0.000531066	-1.21883	0.000531073	-2.96452	0.00376753	1.02177	129.793	2.6639	-1.4538	9.36772	0.17923	0	87.843	3.63491	0	0	245.057
7 10 mAcm2 P3	21-Apr-2021;13:13:23	3592.67	-37.9995	0.00559203	-9.99987	0.00147159	-1.23239	0.000303402	-1.2259	0.000303491	-2.98567	0.00409326	1.02172	127.704	6.19903	3.27516	15.1457	0.17155	0	82.7245	5.70647	0	0	241.109
8 10 mAcm2 P3	21-Apr-2021;13:17:00	3809.67	-38.0012	0.00676369	-10.0003	0.00177992	-1.22787	0.00334673	-1.22137	0.0033465	-2.97781	0.00571105	1.02184	131.028	5.3957	-3.43313	12.9758	0.17966	0	88.8865	5.0949	0	0	247.374
9 10 mAcm2 P3	21-Apr-2021;13:20:36	4025.67	-37.9998	0.00586488	-9.99995	0.00154339	-1.22992	0.000372645	-1.22342	0.000372713	-2.98322	0.00439084	1.02168	130.885	2.6924	-3.81626	9.24373	0.17154	0	84.78	3.63755	0	0	247.114
10 10 mAcm2 P4	21-Apr-2021;13:35:57	4946.68	-38.004	0.00749751	-10.0011	0.00197303	-1.23817	0.000330018	-1.23167	0.000329821	-2.99884	0.0041092	1.02174	129.623	3.50596	-0.461462	10.4721	0.16056	0	78.5791	4.03931	0	0	244.703
11 10 mAcm2 P4	21-Apr-2021;13:39:34	5163.68	-38.0035	0.00744916	-10.0009	0.00196031	-1.23095	0.000352385	-1.22446	0.000352592	-2.98266	0.00449435	1.02164	129.272	3.58719	-0.12136	10.6173	0.16856	0	82.2724	4.08663	0	0	244.045
12 10 mAcm2 P4	21-Apr-2021;13:43:10	5379.68	-38.0028	0.00731244	-10.0007	0.00192433	-1.23409	0.000434949	-1.22759	0.00043499	-2.9839	0.00419198	1.02164	130.045	4.33708	-2.0652	11.518	0.15828	0	77.7181	4.48587	0	0	245.508
13 100 mAcm2 P1	21-Apr-2021;14:01:53	6502.69	-380.583	1.08182e-12	-100.153	2.8469e-13	-0.555864	0.0600442	-0.490829	0.0600442	-5.118	4.44829e-15	1.02839	131.403	2.75473	2.48404	9.6649	1.6737	0.13532	82.9183	3.65991	6.70401	3.65991	24.7709
14 100 mAcm2 P1	21-Apr-2021;14:05:31	6720.69	-380.579	0.0246505	-100.152	0.00648698	-0.21749	0.0295672	-0.152456	0.029567	-5.118	4.44829e-15	1.02803	131.185	2.74353	2.27655	9.64503	1.6195	0.11515	80.101	3.65702	5.69536	3.65702	24.7302
15 100 mAcm2 P1	21-Apr-2021;14:09:07	6936.69	-380.582	0.0314079	-100.153	0.00826525	-0.526929	0.338512	-0.461895	0.338511	-5.118	1.77946e-15	1.02857	131.413	2.7196	1.84002	9.58502	1.6897	0.1429	83.718	3.64457	7.08013	3.64457	24.773
16 100 mAcm2 P2	21-Apr-2021;14:23:54	7823.7	-380.737	2.33446e-12	-100.194	6.14332e-13	-1.84618	0.0141347	-1.78112	0.0141347	-5.118	4.44829e-15	1.02813	131.576	2.75204	1.72258	9.61154	1.5875	0.15259	78.7199	3.65715	7.56654	3.65715	24.7937
17 100 mAcm2 P2	21-Apr-2021;14:27:30	8039.7	-380.738	0.0124508	-100.194	0.00327653	-1.83993	0.0170382	-1.77487	0.0170381	-5.118	4.44829e-15	1.02799	131.442	2.76015	1.64591	9.61904	1.562	0.1254	77.3763	3.66191	6.2119	3.66191	24.7683
18 100 mAcm2 P2	21-Apr-2021;14:31:06	8255.7	-380.738	0.00896902	-100.194	0.00236027	-1.81064	0.0167449	-1.74558	0.0167449	-5.118	2.66913e-15	1.02807	131.626	2.74261	0.881322	9.54871	1.5764	0.13584	78.1989	3.65261	6.73848	3.65261	24.803
19 100 mAcm2 P3	21-Apr-2021;14:45:28	9117.71	-380.738	0.00881877	-100.194	0.00232073	-1.83781	0.0145251	-1.77275	0.0145252	-5.118	4.44829e-15	1.02803	129.838	8.70142	5.21289	19.7372	1.429	0.24386	69.9242	7.34257	11.9326	7.34257	24.4661
20 100 mAcm2 P3	21-Apr-2021;14:49:05	9334.71	-380.737	2.33446e-12	-100.194	6.14332e-13	-1.85549	0.027646	-1.79043	0.027646	-5.118	4.44829e-15	1.02806	130.886	6.95131	2.76172	16.1366	1.4445	0.26688	71.253	6.0997	13.1644	6.0997	24.6636
21 100 mAcm2 P3	21-Apr-2021;14:52:41	9550.71	-380.741	0.0251023	-100.195	0.00660586	-1.88308	0.0163223	-1.81802	0.0163225	-5.118	2.66914e-15	1.02811	129.704	8.58794	4.64229	19.4663	1.4427	0.31666	70.5207	7.26913	15.4787	7.26913	24.4405
22 100 mAcm2 P4	21-Apr-2021;15:07:59	10468.7	-380.737	2.33446e-12	-100.194	6.14332e-13	-1.81877	0.0203566	-1.75371	0.0203566	-5.118	4.44829e-15	1.02828	130.981	11.5194	3.10962	24.6377	1.1905	0.57888	58.7668	9.2923	28.5753	9.2923	24.6816
23 100 mAcm2 P4	21-Apr-2021;15:11:34	10683.7	-380.741	0.0246505	-100.195	0.00648698	-1.82552	0.0154108	-1.76046	0.0154106	-5.118	4.44829e-15	1.02818	133.294	8.56974	-1.80536	18.2445	1.1875	0.61384	59.6532	7.09468	30.8358	7.09468	25.1171
24 100 mAcm2 P4	21-Apr-2021;15:15:11	10900.7	-380.581	0.0233654	-100.153	0.0061488	-0.506835	0.272849	-0.441801	0.272848	-5.118	4.44829e-15	1.028	131.839	9.35901	0.464373	20.0957	1.1644	0.58451	57.8786	7.70668	29.0541	7.70668	24.8534
25 200 mAcm2 P1	21-Apr-2021;15:34:35	12064.7	-760.015	0.0153231	-200.004	0.00403239	-2.27543	0.0438015	-2.14556	0.0438017	-9.2412	0.113314	1.03432	132.706	3.95982	5.87339	11.4243	1.8347	1.3611	45.9674	4.23128	34.1016	4.23128	12.5272
26 200 mAcm2 P1	21-Apr-2021;15:38:11	12280.7	-760.012	0.0153251	-200.003	0.00403291	-2.24553	0.032601	-2.11566	0.0326007	-9.25327	0.117635	1.03439	134.523	2.87821	2.27676	9.71744	1.8434	1.3731	46.8182	3.6848	34.8736	3.6848	12.6989
27 200 mAcm2 P1	21-Apr-2021;15:41:47	12496.7	-760.014	0.0156473	-200.004	0.00411771	-2.28436	0.0283764	-2.15449	0.0283767	-9.30538	0.105216	1.03437	134.694	2.88898	1.33272	9.66817	1.8357	1.3784	46.6818	3.68787	35.0527	3.68787	12.715
28 200 mAcm2 P2	21-Apr-2021;15:56:51	13400.7	-760.011	0.0152236	-200.003	0.0040062	-2.2897	0.0452211	-2.15982	0.0452207	-9.24371	0.13611	1.03545	134.969	2.86954	1.57114	9.65387	1.6911	1.9204	43.0923	3.67699	48.9353	3.67699	12.7409
29 200 mAcm2 P2	21-Apr-2021;16:00:28	13617.7	-760.011	0.0197193	-200.003	0.00518929	-2.34674	0.0754056	-2.21687	0.075405	-9.28544	0.110717	1.03535	134.916	2.86341	1.54524	9.647	1.6825	1.8816	42.8563	3.67484	47.9278	3.67484	12.7359
30 200 mAcm2 P2	21-Apr-2021;16:04:04	13833.7	-760.013	0.0127475	-200.003	0.00335462	-2.26364	0.0338697	-2.13377	0.0338698	-9.24692	0.12354	1.03466	135.432	3.40797	-0.0331102	10.1783	1.6842	1.6412	43.0636	3.91563	41.9641	3.91563	12.7846
31 200 mAcm2 P3	21-Apr-2021;16:18:33	14702.7	-760.01	0.0304985	-200.003	0.00802592	-2.23722	0.0299321	-2.10735	0.0299308	-9.19027	0.117133	1.0345	133.843	9.80654	3.80103	21.0855	1.3205	1.9959	33.3681	7.91731	50.4349	7.91731	12.6346
32 200 mAcm2 P3	21-Apr-2021;16:22:11	14920.7	-760.014	0.00887641	-200.004	0.0023359	-2.27548	0.0335698	-2.14561	0.0335697	-9.24984	0.111524	1.03539	134.218	7.39594	2.65167	16.5867	1.3241	2.2955	33.5528	6.27409	58.1682	6.27409	12.6701
33 200 mAcm2 P3	21-Apr-2021;16:25:47	15136.7	-760.012	0.0221838	-200.003	0.00583783	-2.43269	0.0444177	-2.30281	0.0444174	-9.25051	0.10883	1.03441	134.462	6.20262	1.63597	14.4528	1.2455	2.0092	31.6186	5.50263	51.006	5.50263	12.6931
34 200 mAcm2 P4	21-Apr-2021;16:40:34	16023.7	-760.006	0.0346228	-200.002	0.00911127	-2.25873	0.0367558	-2.12886	0.0367554	-9.2637	0.102473	1.0346	136.138	14.6059	-0.641888	28.8505	1.0946	2.2637	28.1344	11.1403	58.1836	11.1403	12.8514
35 200 mAcm2 P4	21-Apr-2021;16:44:11	16240.8	-759.867	0.0603468	-199.965	0.0158807	-1.18753	0.588845	-1.05768	0.588839	-9.27175	0.118097	1.03425	134.397	10.4257	2.06996	21.9068	1.0518	2.1566	26.6934	8.31726	54.7319	8.31726	12.6894
36 200 mAcm2 P4	21-Apr-2021;16:47:47	16456.8	-759.828	0.12196	-199.955	0.0320946	-0.718996	0.919161	-0.589155	0.919142	-9.2563	0.110395	1.03454	137.184	10.5981	-3.47034	21.1026	1.0596	2.2683	27.4504	8.2875	58.7635	8.2875	12.9532
Stability test (executed after CO2 electrolysis run)
Parameter set overview (averaged values for GC injections with identical parameter sets)
Parameter set	Average time in s	Pump liquid flow rate setpoint in mL/min	Liquid pressure average setpoint in mbar	Catholyte liquid pressure average actual in mbar	Catholyte liquid pressure standard deviation actual in mbar	Anolyte liquid pressure average actual in mbar	Anolyte liquid pressure standard deviation actual in mbar	Reactor differential pressure average in mbar	Reactor differential pressure deviation in mbar	Gas feed pressure average in mbar	Gas feed pressure standard deviation in mbar	Gas feed temperature average in Celsius	Gas feed temperature Standard deviation in Celsius	Gas feed humidity average in % relative humidity	Gas feed humidity standard deviation in % relative humidity	Mass flow meter actual flow rate average in mLn/min	Mass flow meter actual flow rate standard deviation in mLn/min	Mass flow controller 1 (Feed) flow rate average set point in mLn/min	Mass flow controller 1 (Feed) flow rate set point deviation in mLn/min	Mass flow controller 1 (Feed) flow rate average actual in mLn/min	Mass flow controller 1 (Feed) flow rate deviation actual in mLn/min	Mass flow controller 2 (Purge) flow rate average set point in mLn/min	Mass flow controller 2 (Purge) flow rate set point deviation in mLn/min	Mass flow controller 2 (Purge) flow rate average actual in mLn/min	Mass flow controller 2 (Purge) flow rate standard deviation actual in mLn/min	Liquid outlet gas breakthrough in mL/min	Uncalibrated Gas outlet liquid breakthrough in mL/min	Calibrated Gas outlet liquid breakthrough in mL/min	Standard Error Gas outlet liquid breakthrough in mL/min	Current density average in mA/cm^2	Current density deviation in mA/cm^2	Cell potential average in V	Cell potential deviation in V	Cathode potential average vs SHE in V (compensated for iR drop,PDA Ch1 (5 V max)	Error Cathode potential average vs SHE in V (compensated for iR drop,PDA Ch1 (5 V max)	CO faradaic efficiency average in %	CO faradaic efficiency error in %	H2 faradaic efficiency average in %	H2 faradaic efficiency error in %	CO2 conversion average in %	CO2 conversion error in %		pH	Cathode vs RHE
5	803.759	100	462.572	462.629	6.019	462.735	7.02428	8.33441	3.00489	481.171	4.3878	19	0	87	0	128.136	0.888705	50	0	50.0007	0.00837162	80	0	79.9993	0.0113991	0	0	0	0	-100.194	0.00109502	-5.118	3.97045e-13	-1.75569	0.0267237	71.5552	2.1203	13.6793	2.1203	1.18983	5.55524		7.36	-1.32145
GC injection overview
File name	Date time stamp	Run time start in s after start of recording	Current average in mA	Current error in mA	Current density average in mA/cm^2	Current density error in mA/cm^2	Cathode potential average in V vs SHE (uncompensated)	Cathode potential error in V vs SHE (uncompensated)	Cathode potential average in V vs SHE (iR drop compensated)	Cathode potential error in V vs SHE (iR drop compensated)	Cell potential average in V	Cell potential error in V	Gas conversion factor	Mass flow meter corrected flow rate in mLn/min	Mass flow meter corrected flow rate error in mLn/min	CO2 conversion in % (0 to 100)	CO2 conversion error in % (0 to 100)	CO Volumetric concentration in %	H2 Volumetric concentration in %	CO faradaic efficiency in %	CO faradaic efficiency error in %	H2 faradaic efficiency in %	H2 faradaic efficiency error in %	0.5 vol% H2 detection limit as faradaic efficiency in %
37 100 mAcm2 P1	21-Apr-2021;17:16:52	977.806	-380.737	2.33446e-12	-100.194	6.14332e-13	-1.82264	0.0153476	-1.75758	0.0153476	-5.118	4.44829e-15	1.028	131.158	2.80956	2.56865	9.73986	1.4507	0.2876	71.7074	3.68628	14.2159	3.68628	24.7148
38 100 mAcm2 P1	21-Apr-2021;17:20:29	1194.81	-380.737	2.33446e-12	-100.194	6.14332e-13	-1.80634	0.0172931	-1.74128	0.0172931	-5.118	4.44829e-15	1.02793	131.008	2.74734	2.59454	9.67233	1.4413	0.26815	71.1614	3.66029	13.2394	3.66029	24.6865
39 100 mAcm2 P1	21-Apr-2021;17:24:05	1410.81	-380.737	2.33446e-12	-100.194	6.14332e-13	-1.81749	0.0188141	-1.75243	0.0188141	-5.118	4.44829e-15	1.02789	132.804	2.80924	-1.59368	9.45134	1.4345	0.27138	71.7967	3.67078	13.5826	3.67078	25.025
Sample
20210426 SGL 22BB Sample 46
Parameter set overview (averaged values for GC injections with identical parameter sets)
Parameter set	Average time in s	Pump liquid flow rate setpoint in mL/min	Liquid pressure average setpoint in mbar	Catholyte liquid pressure average actual in mbar	Catholyte liquid pressure standard deviation actual in mbar	Anolyte liquid pressure average actual in mbar	Anolyte liquid pressure standard deviation actual in mbar	Reactor differential pressure average in mbar	Reactor differential pressure deviation in mbar	Gas feed pressure average in mbar	Gas feed pressure standard deviation in mbar	Gas feed temperature average in Celsius	Gas feed temperature Standard deviation in Celsius	Gas feed humidity average in % relative humidity	Gas feed humidity standard deviation in % relative humidity	Mass flow meter actual flow rate average in mLn/min	Mass flow meter actual flow rate standard deviation in mLn/min	Mass flow controller 1 (Feed) flow rate average set point in mLn/min	Mass flow controller 1 (Feed) flow rate set point deviation in mLn/min	Mass flow controller 1 (Feed) flow rate average actual in mLn/min	Mass flow controller 1 (Feed) flow rate deviation actual in mLn/min	Mass flow controller 2 (Purge) flow rate average set point in mLn/min	Mass flow controller 2 (Purge) flow rate set point deviation in mLn/min	Mass flow controller 2 (Purge) flow rate average actual in mLn/min	Mass flow controller 2 (Purge) flow rate standard deviation actual in mLn/min	Liquid outlet gas breakthrough in mL/min	Uncalibrated Gas outlet liquid breakthrough in mL/min	Calibrated Gas outlet liquid breakthrough in mL/min	Standard Error Gas outlet liquid breakthrough in mL/min	Current density average in mA/cm^2	Current density deviation in mA/cm^2	Cell potential average in V	Cell potential deviation in V	Cathode potential average vs SHE in V (compensated for iR drop,PDA Ch1 (5 V max)	Error Cathode potential average vs SHE in V (compensated for iR drop,PDA Ch1 (5 V max)	CO faradaic efficiency average in %	CO faradaic efficiency error in %	H2 faradaic efficiency average in %	H2 faradaic efficiency error in %	CO2 conversion average in %	CO2 conversion error in %		pH	Cathode vs RHE
1	750.246	100	443.906	443.906	4.91486	444.23	7.46848	12.913	2.66251	465.184	2.67512	19	0	87	0	126.958	0.395143	50	0	50	0.00953542	80	0	80.0002	0.0110994	0	0	0	0	-9.99922	0.000282719	-2.86092	0.014991	-1.16062	0.00281338	86.134	2.10405	0	0	-1.04395	5.43583		7.43	-0.722251
2	2098.28	100	474.244	474.269	3.8811	474.169	5.18825	-6.3459	3.16307	477.417	2.02505	19	0	86.0609	0.239273	127.042	2.62918	50	0	50.0002	0.00850618	80	0	79.9997	0.00829553	0	0.0927967	0.0713821	0.00742373	-9.99927	0.00049414	-2.8908	0.0069101	-1.167	0.00216926	86.144	2.09935	0	0	-2.54676	5.37484			-0.728629
3	3411.76	100	498.355	498.264	7.0348	498.201	8.74204	-11.2611	5.93115	496.127	5.14723	19	0	86	0	126.562	6.96483	50	0	49.9998	0.00936082	80	0	80.0001	0.0165242	0	1.15169	0.885917	0.103057	-9.99934	0.000696015	-2.90675	0.00753231	-1.17153	0.00289261	84.5085	3.41389	0	0	1.12455	8.93656			-0.733159
4	4777.26	100	579.541	579.569	2.68185	579.629	4.75845	-20.8896	1.18933	567.355	2.56853	19	0	86	0	125.942	4.52776	50	0	49.9996	0.00795752	80	0	80	0.00819054	0	15.3165	14.4857	1.82308	-9.99928	0.000510892	-2.90924	0.0057673	-1.16896	0.00178364	83.7147	2.53582	0	0	-0.304218	6.57916			-0.730588
5	6322.33	100	430.422	430.445	7.34101	430.185	10.5703	5.07366	5.30185	445.662	2.0441	19	0	87	0	128.368	0.875835	50	0	50.0001	0.00900203	80	0	79.9996	0.00879385	0	0.00175372	0.00134901	0.000140297	-100.193	0.00711922	-5.118	4.12153e-13	-1.62811	0.0166042	83.4465	2.11694	6.97773	2.11694	1.0079	5.53856			-1.18974
6	7629.32	100	453.522	453.478	9.8877	453.457	11.41	-1.65031	7.41525	462.277	8.18916	19	0	87	0	127.645	5.35498	50	0	50.0003	0.00875412	80	0	80	0.00823689	0	0.219471	0.168824	0.0175577	-100.193	0.0049732	-5.118	5.64038e-13	-1.6347	0.0234634	85.0461	2.22003	7.46024	2.22003	0.0867112	5.77166			-1.19633
7	8978.78	100	481.268	481.277	8.12846	481.284	9.55708	-10.2421	6.7156	481.547	4.28742	19	0	87	0	127.951	7.68195	50	0	49.9994	0.00906065	80	0	80.0001	0.00852347	0	0.849581	0.653524	0.0679665	-100.193	0.00423946	-5.118	4.94757e-13	-1.65411	0.0278444	81.5058	3.83119	8.62429	3.83119	2.31224	10.2093			-1.21574
8	10292.7	100	577.798	577.806	8.92328	578.076	10.6731	-20.0427	2.21574	567.372	6.45857	19	0	86	0	126.469	8.7182	50	0	49.9999	0.00892852	80	0	80	0.00835676	0	17.6455	15.9058	2.49101	-100.194	0.00253374	-5.118	4.92093e-13	-1.67458	0.0216391	81.3918	4.37486	11.1722	4.37486	1.1358	11.4464			-1.23621
9	11792.8	100	388.703	389.062	8.51775	388.463	9.90902	8.46136	4.39083	407.655	4.2164	19	0	87	0	129.862	1.50352	50	0	49.9999	0.00765336	80	0	80.0002	0.0092897	0	0	0	0	-199.993	0.0177677	-8.96861	0.11414	-1.97044	0.0351068	79.405	2.11968	8.38781	2.11968	4.05789	5.65485			-1.53207
10	13102.7	100	418.794	419.048	10.9577	418.381	12.7293	-2.98154	5.49467	426.116	9.75609	19	0	87	0	128.737	3.92991	50	0	50.0004	0.00827332	80	0	80	0.00893768	0	0.768049	0.590807	0.0614439	-199.997	0.0143579	-8.95561	0.107393	-2.00012	0.0468985	77.9811	3.82031	7.73787	3.82031	8.16355	11.0379			-1.56175
11	14694.2	100	459.96	460.371	6.69684	460.529	8.97074	-9.15133	4.96041	461.026	2.32859	19	0	87	0	129.421	5.66085	50	0	49.9991	0.00904493	80	0	80.0005	0.0099091	0	0.69976	0.538277	0.0559808	-199.994	0.01693	-8.95202	0.114877	-2.04164	0.0650585	77.1633	3.11841	9.55159	3.11841	4.50655	8.34363			-1.60327
12	15870.1	100	578.91	578.963	7.93127	578.866	12.2467	-18.4421	1.84654	569.096	3.69417	19	0	86	0	128.213	8.65411	50	0	50.0009	0.00815	80	0	80	0.0105386	0	19.6737	17.8737	3.72002	-199.998	0.0141415	-9.05096	0.117564	-2.11627	0.0514107	70.3777	3.62717	16.5567	3.62717	2.34797	9.57766			-1.6779
GC injection overview
File name	Date time stamp	Run time start in s after start of recording	Current average in mA	Current error in mA	Current density average in mA/cm^2	Current density error in mA/cm^2	Cathode potential average in V vs SHE (uncompensated)	Cathode potential error in V vs SHE (uncompensated)	Cathode potential average in V vs SHE (iR drop compensated)	Cathode potential error in V vs SHE (iR drop compensated)	Cell potential average in V	Cell potential error in V	Gas conversion factor	Mass flow meter corrected flow rate in mLn/min	Mass flow meter corrected flow rate error in mLn/min	CO2 conversion in % (0 to 100)	CO2 conversion error in % (0 to 100)	CO Volumetric concentration in %	H2 Volumetric concentration in %	CO faradaic efficiency in %	CO faradaic efficiency error in %	H2 faradaic efficiency in %	H2 faradaic efficiency error in %	0.5 vol% H2 detection limit as faradaic efficiency in %
1 10 mAcm2 P1	26-Apr-2021;12:32:01	942.553	-37.997	9.25244e-14	-9.99921	2.43485e-14	-1.16583	0.000626063	-1.15934	0.000626063	-2.86652	0.00504353	1.02174	129.49	2.66477	-0.152911	9.44946	0.18087	0	88.4443	3.63799	0	0	244.497
2 10 mAcm2 P1	26-Apr-2021;12:35:38	1159.55	-37.9971	0.00149251	-9.99925	0.000392765	-1.17177	0.000465604	-1.16528	0.000465587	-2.88019	0.00334674	1.02163	129.726	2.71875	-1.02346	9.4554	0.17147	0	84.0006	3.65954	0	0	244.942
3 10 mAcm2 P1	26-Apr-2021;12:39:14	1375.56	-37.9972	0.00152035	-9.99925	0.000400093	-1.16762	0.000590465	-1.16112	0.000590463	-2.87446	0.0041369	1.02182	130.011	2.66948	-1.95548	9.34011	0.17508	0	85.9571	3.63538	0	0	245.479
4 10 mAcm2 P2	26-Apr-2021;12:53:56	2257.56	-37.9972	0.00192034	-9.99928	0.000505353	-1.17348	0.000568147	-1.16698	0.000568198	-2.88985	0.00465817	1.02175	130.2	2.69609	-2.02068	9.36185	0.17612	0	86.5936	3.64526	0	0	245.837
5 10 mAcm2 P2	26-Apr-2021;12:57:32	2473.56	-37.9976	0.00293959	-9.99937	0.000773577	-1.17795	0.000713447	-1.17146	0.000713454	-2.90536	0.00327186	1.02175	130.325	2.6676	-2.35395	9.30865	0.17417	0	85.7163	3.63177	0	0	246.071
6 10 mAcm2 P2	26-Apr-2021;13:01:09	2690.56	-37.997	7.11775e-14	-9.99921	1.87309e-14	-1.1746	0.000646534	-1.16811	0.000646534	-2.89304	0.00495065	1.02172	130.528	2.67116	-3.26566	9.25771	0.17472	0	86.1219	3.63151	0	0	246.457
7 10 mAcm2 P3	26-Apr-2021;13:15:51	3572.57	-37.9974	0.00255894	-9.99933	0.000673405	-1.17922	0.00152576	-1.17273	0.00152573	-2.90987	0.00440046	1.0218	129.11	7.77959	0.302409	17.5342	0.17328	0	84.4837	6.73106	0	0	243.778
8 10 mAcm2 P3	26-Apr-2021;13:19:27	3788.57	-37.9976	0.00293959	-9.99937	0.000773577	-1.17867	0.00323507	-1.17217	0.00323512	-2.91103	0.00614023	1.02164	128.958	5.42525	0.297768	13.4593	0.17398	0	84.7247	5.16709	0	0	243.49
9 10 mAcm2 P3	26-Apr-2021;13:23:04	4005.57	-37.9977	0.00323142	-9.9994	0.000850374	-1.17851	0.00118479	-1.17201	0.00118483	-2.91195	0.00340798	1.02175	127.575	6.23499	2.77346	15.171	0.17502	0	84.317	5.73461	0	0	240.878
10 10 mAcm2 P4	26-Apr-2021;13:37:54	4895.58	-37.997	0.000864586	-9.99922	0.000227523	-1.17467	0.00276112	-1.16818	0.00276113	-2.90955	0.00547185	1.02178	127.918	3.84436	2.76989	11.2343	0.17264	0	83.3954	4.24641	0	0	241.53
11 10 mAcm2 P4	26-Apr-2021;13:41:29	5110.58	-37.9973	0.00210007	-9.99929	0.00055265	-1.17448	0.000364743	-1.16798	0.00036471	-2.90952	0.00294452	1.02162	129.961	4.22867	-1.71451	11.3875	0.16894	0	82.9108	4.42574	0	0	245.385
12 10 mAcm2 P4	26-Apr-2021;13:45:06	5327.58	-37.997	9.25244e-14	-9.99921	2.43485e-14	-1.17634	0.000325242	-1.16984	0.000325242	-2.91483	0.00368285	1.02178	129.898	4.3577	-1.96804	11.5622	0.17295	0	84.8381	4.50046	0	0	245.268
13 100 mAcm2 P1	26-Apr-2021;14:03:29	6430.59	-380.727	0.0375127	-100.191	0.00987176	-1.67692	0.0100268	-1.61186	0.0100241	-5.118	4.44829e-15	1.02834	131.812	2.75174	1.29734	9.57996	1.6998	0.1465	84.4419	3.65489	7.27776	3.65489	24.8388
14 100 mAcm2 P1	26-Apr-2021;14:07:06	6647.59	-380.732	0.0262718	-100.193	0.00691363	-1.6987	0.0109895	-1.63364	0.0109893	-5.118	4.44829e-15	1.02831	131.905	2.78063	0.912582	9.58684	1.6706	0.14988	83.0486	3.6666	7.45081	3.6666	24.8559
15 100 mAcm2 P1	26-Apr-2021;14:10:42	6863.59	-380.736	0.00904319	-100.194	0.00237979	-1.69473	0.0161187	-1.62967	0.0161187	-5.118	2.66914e-15	1.0284	131.834	2.80617	0.81378	9.61237	1.6675	0.12488	82.8491	3.67842	6.20462	3.67842	24.8423
16 100 mAcm2 P2	26-Apr-2021;14:26:51	7832.6	-380.736	0.00887641	-100.194	0.0023359	-1.70336	0.0203538	-1.6383	0.0203538	-5.118	4.44829e-15	1.0285	131.579	2.75321	2.03873	9.63178	1.7029	0.13821	84.4442	3.65763	6.85362	3.65763	24.7942
17 100 mAcm2 P2	26-Apr-2021;14:30:28	8049.6	-380.736	0.00887641	-100.194	0.0023359	-1.69062	0.0157538	-1.62556	0.0157539	-5.118	4.44829e-15	1.02851	133.071	3.90046	-1.222	10.8241	1.7198	0.14913	86.2492	4.19421	7.47897	4.19421	25.0753
18 100 mAcm2 P2	26-Apr-2021;14:34:04	8265.6	-380.737	2.2207e-12	-100.194	5.84395e-13	-1.7324	0.0190434	-1.66734	0.0190434	-5.118	2.66911e-15	1.02842	132.459	2.77443	-0.556595	9.48034	1.6916	0.16122	84.4448	3.65885	8.04811	3.65885	24.96
19 100 mAcm2 P3	26-Apr-2021;14:48:34	9135.61	-380.737	2.33446e-12	-100.194	6.14332e-13	-1.72947	0.0220248	-1.66441	0.0220248	-5.118	4.44829e-15	1.02822	132.386	6.57782	0.0897975	15.0992	1.6256	0.16032	81.1052	5.8041	7.99876	5.8041	24.9462
20 100 mAcm2 P3	26-Apr-2021;14:52:10	9351.61	-380.737	2.33446e-12	-100.194	6.14332e-13	-1.7118	0.0295577	-1.64674	0.0295577	-5.118	4.44829e-15	1.02853	128.287	9.42134	8.37992	21.7873	1.6663	0.17421	80.5614	7.93309	8.42262	7.93309	24.1738
21 100 mAcm2 P3	26-Apr-2021;14:55:47	9568.61	-380.733	0.0253947	-100.193	0.00668283	-1.71696	0.0286267	-1.6519	0.0286265	-5.118	1.77946e-15	1.02837	133	6.84408	-1.53301	15.3428	1.6529	0.18856	82.8508	5.95655	9.45148	5.95655	25.0622
22 100 mAcm2 P4	26-Apr-2021;15:10:13	10434.6	-380.737	2.33446e-12	-100.194	6.14332e-13	-1.7397	0.0204807	-1.67464	0.0204807	-5.118	4.44829e-15	1.0286	131.988	10.7809	1.30621	22.8081	1.7101	0.2276	85.0644	8.7016	11.3214	8.7016	24.8712
23 100 mAcm2 P4	26-Apr-2021;15:13:51	10652.6	-380.736	0.00887641	-100.194	0.0023359	-1.73018	0.0214265	-1.66512	0.0214265	-5.118	4.44829e-15	1.02827	132.57	9.3234	-0.302101	19.8424	1.5662	0.21041	78.2502	7.64594	10.5125	7.64594	24.9809
24 100 mAcm2 P4	26-Apr-2021;15:17:27	10868.6	-380.735	0.0153231	-100.194	0.00403239	-1.73685	0.0211759	-1.67179	0.0211758	-5.118	4.44829e-15	1.02844	131.051	7.06666	2.40329	16.2866	1.6372	0.23654	80.8607	6.17064	11.6826	6.17064	24.6948
25 200 mAcm2 P1	26-Apr-2021;15:35:30	11951.6	-759.98	0.064296	-199.995	0.01692	-2.13163	0.0470885	-2.00176	0.0470889	-8.94501	0.118524	1.0352	134.116	2.82899	3.97757	9.77834	3.1583	0.35811	79.9743	3.66735	9.06805	3.66735	12.661
26 200 mAcm2 P1	26-Apr-2021;15:39:06	12167.6	-759.976	0.0656865	-199.994	0.0172859	-2.10883	0.0367576	-1.97896	0.0367568	-8.94391	0.0971628	1.03513	133.557	2.83991	4.6623	9.84862	3.1106	0.31133	78.4383	3.67716	7.85064	3.67716	12.6082
27 200 mAcm2 P1	26-Apr-2021;15:42:43	12384.6	-759.982	0.0619385	-199.995	0.0162996	-2.07735	0.0223655	-1.94748	0.0223653	-8.92371	0.104132	1.03526	133.93	2.83042	3.53381	9.75625	3.1559	0.32605	79.8024	3.66965	8.24474	3.66965	12.6434
28 200 mAcm2 P2	26-Apr-2021;15:57:24	13265.6	-759.983	0.0608389	-199.996	0.0160102	-2.14127	0.0267325	-2.0114	0.0267323	-8.95492	0.100175	1.03512	133.738	2.81594	4.5888	9.8117	3.1259	0.31456	78.9304	3.66517	7.94278	3.66517	12.6252
29 200 mAcm2 P2	26-Apr-2021;16:01:00	13481.6	-759.985	0.0592238	-199.996	0.0155852	-2.1442	0.0484368	-2.01434	0.0484354	-8.97321	0.106672	1.03517	126.691	12.3708	17.8163	30.1011	3.1746	0.31013	75.9362	10.215	7.41828	10.215	11.96
30 200 mAcm2 P2	26-Apr-2021;16:04:37	13698.6	-759.987	0.0578149	-199.997	0.0152144	-2.17346	0.039729	-2.0436	0.0397269	-8.94952	0.119935	1.035	134.564	2.87754	2.08554	9.70445	3.1125	0.30908	79.0769	3.68414	7.85256	3.68414	12.7031
31 200 mAcm2 P3	26-Apr-2021;16:20:47	14668.6	-759.958	0.0736566	-199.989	0.0193833	-2.16902	0.0484241	-2.03916	0.0484207	-8.93967	0.116505	1.03507	133.884	6.37938	4.09523	15.0241	3.0762	0.40655	77.763	5.63062	10.2771	5.63062	12.6395
32 200 mAcm2 P3	26-Apr-2021;16:24:23	14884.6	-759.971	0.0682302	-199.992	0.0179553	-2.13807	0.0332938	-2.0082	0.0332949	-8.92842	0.102485	1.03492	133.534	5.21328	4.47014	13.1702	3.0118	0.34756	75.9343	4.92361	8.76278	4.92361	12.6061
33 200 mAcm2 P3	26-Apr-2021;16:28:00	15101.6	-760.001	0.0454026	-200	0.011948	-2.18675	0.0466616	-2.05688	0.0466599	-8.99839	0.100123	1.03508	133.237	6.33048	4.95429	15.0787	3.0925	0.38222	77.7927	5.61914	9.61485	5.61914	12.5776
34 200 mAcm2 P4	26-Apr-2021;16:42:23	15964.6	-759.998	0.04522	-200	0.0119	-2.2759	0.0403194	-2.14603	0.0403179	-9.07351	0.108611	1.03516	134.582	8.54251	2.83941	18.5814	2.8368	0.63524	72.0808	7.0207	16.1409	7.0207	12.7046
35 200 mAcm2 P4	26-Apr-2021;16:46:00	16181.7	-759.998	0.0475896	-199.999	0.0125236	-2.31208	0.0385782	-2.18221	0.0385771	-9.10284	0.130593	1.035	135.077	5.82569	1.57864	13.7942	2.7865	0.66148	71.0633	5.25365	16.8695	5.25365	12.7514
36 200 mAcm2 P4	26-Apr-2021;16:49:36	16397.7	-760.005	0.0365958	-200.001	0.00963048	-2.27413	0.0368726	-2.14425	0.0368706	-9.09389	0.104936	1.03474	134.145	7.64928	2.62586	17.0304	2.6845	0.6578	67.9889	6.44328	16.6597	6.44328	12.6632
Sample
20210414 SGL 39BC Sample 51
Parameter set overview (averaged values for GC injections with identical parameter sets)
Parameter set	Average time in s	Pump liquid flow rate setpoint in mL/min	Liquid pressure average setpoint in mbar	Catholyte liquid pressure average actual in mbar	Catholyte liquid pressure standard deviation actual in mbar	Anolyte liquid pressure average actual in mbar	Anolyte liquid pressure standard deviation actual in mbar	Reactor differential pressure average in mbar	Reactor differential pressure deviation in mbar	Gas feed pressure average in mbar	Gas feed pressure standard deviation in mbar	Gas feed temperature average in Celsius	Gas feed temperature Standard deviation in Celsius	Gas feed humidity average in % relative humidity	Gas feed humidity standard deviation in % relative humidity	Mass flow meter actual flow rate average in mLn/min	Mass flow meter actual flow rate standard deviation in mLn/min	Mass flow controller 1 (Feed) flow rate average set point in mLn/min	Mass flow controller 1 (Feed) flow rate set point deviation in mLn/min	Mass flow controller 1 (Feed) flow rate average actual in mLn/min	Mass flow controller 1 (Feed) flow rate deviation actual in mLn/min	Mass flow controller 2 (Purge) flow rate average set point in mLn/min	Mass flow controller 2 (Purge) flow rate set point deviation in mLn/min	Mass flow controller 2 (Purge) flow rate average actual in mLn/min	Mass flow controller 2 (Purge) flow rate standard deviation actual in mLn/min	Liquid outlet gas breakthrough in mL/min	Uncalibrated Gas outlet liquid breakthrough in mL/min	Calibrated Gas outlet liquid breakthrough in mL/min	Standard Error Gas outlet liquid breakthrough in mL/min	Current density average in mA/cm^2	Current density deviation in mA/cm^2	Cell potential average in V	Cell potential deviation in V	Cathode potential average vs SHE in V (compensated for iR drop,PDA Ch1 (5 V max)	Error Cathode potential average vs SHE in V (compensated for iR drop,PDA Ch1 (5 V max)	CO faradaic efficiency average in %	CO faradaic efficiency error in %	H2 faradaic efficiency average in %	H2 faradaic efficiency error in %	CO2 conversion average in %	CO2 conversion error in %		pH	Cathode vs RHE
1	705.266	100	690	690.073	8.39092	689.943	9.17986	4.48326	6.14236	701.966	0.905824	19.9744	0.158064	85.9949	0.0714278	126.15	0.960607	50	0	49.9995	0.00855844	80	0	80.0006	0.00797539	0	0	0	0	-9.99922	0.000192841	-2.87508	0.0156983	-1.19087	0.00487012	86.3391	2.12669	0	0	0.316207	5.5402		7.75	-0.733616
2	1986.72	100	699.96	699.999	9.13874	700.25	9.7941	-8.82771	8.27397	698.12	5.43808	19.1679	0.373939	85.5178	0.49989	126.75	1.22808	50	0	50	0.00956134	80	0	80.001	0.0115201	0	0	0	0	-9.99921	0.000232793	-2.90929	0.00806593	-1.1973	0.00280064	88.5679	2.14117	0	0	-1.74079	5.50823			-0.740045
3	3726.35	100	482.809	482.674	8.72764	483.351	9.51293	-24.5521	7.19929	465.433	5.43754	19	0	86.9257	0.262373	129.892	8.93587	50	0	49.9998	0.00798295	80	0	79.9999	0.00831727	0	0.912926	0.702251	0.0730341	-9.99922	0.000174433	-2.94346	0.00644176	-1.22453	0.0155786	88.682	2.45254	0	0	-3.84822	6.25146			-0.767279
4	5103.39	100	589.98	589.892	8.44249	590.179	9.47084	-35.3724	5.85862	561.32	3.3629	19.005	0.0704288	86	0	126.609	6.71557	50	0	50.0005	0.00909283	80	0	80.0001	0.00892406	0	3.67429	2.85491	0.463486	-9.99922	0.000157533	-2.94619	0.00531417	-1.20571	0.0021748	87.725	3.54258	0	0	-3.24684	9.00779			-0.748457
5	6571.94	100	480.756	480.555	13.5054	480.907	13.8223	12.4387	4.89508	500.701	11.1619	19	0	86.9591	0.19817	126.384	2.06079	50	0	49.9999	0.00940761	80	0	79.9998	0.00827381	0	0.00997167	0.00767052	0.000797734	-100.193	0.00444802	-5.118	4.29917e-13	-1.62745	0.0163899	83.1069	2.26311	6.77907	2.26311	4.66863	6.06602			-1.1702
6	7808.39	100	524.762	524.608	11.8576	525.197	12.7825	-5.94559	8.7462	526.433	7.83598	19	0	86	0	126.737	2.97749	50	0	49.9998	0.00860802	80	0	79.9996	0.0089091	0	0.038919	0.0299377	0.00311352	-100.194	0.00215358	-5.118	5.14298e-13	-1.64327	0.0294374	82.5994	2.73532	7.81053	2.73532	6.08532	7.36174			-1.18602
7	9208.42	100	549.96	550.244	9.71235	549.716	11.0759	-15.8817	5.65505	541.693	3.37891	19	0	86	0	126.705	4.8027	50	0	49.9996	0.00814272	80	0	80.0009	0.00835022	0	0.163146	0.125497	0.0130517	-100.194	0.00207936	-5.118	3.14447e-13	-1.65318	0.0253127	80.9698	3.0491	8.58036	3.0491	3.46701	8.10112			-1.19593
8	10515.4	100	619.98	620.336	11.4898	619.862	14.0184	-30.266	5.08951	595.493	3.08743	19	0	86	0	127.097	8.78494	50	0	50.0004	0.00823487	80	0	80.0004	0.00909894	0	4.24492	3.30072	0.474898	-100.194	0.00171553	-5.118	5.32951e-13	-1.67561	0.0222387	80.6815	5.03234	10.8136	5.03234	0.0530504	12.7972			-1.21836
9	12044.9	100	454.663	454.648	11.4388	454.813	12.3018	11.1463	5.98955	473.259	8.53424	19	0	87	0	127.781	1.68019	50	0	49.9995	0.00839065	80	0	79.9999	0.00895584	0	0.00159682	0.00122833	0.000127746	-199.989	0.0192183	-8.96467	0.100705	-1.93254	0.0529246	75.0025	2.12806	11.0305	2.12806	7.69592	5.8169			-1.47529
10	13342.4	100	515.493	515.457	24.3503	515.943	23.9342	-0.954973	6.92066	521.642	19.5619	19	0	86.3783	0.485174	125.715	3.29261	50	0	50.0003	0.00810868	80	0	80	0.00892048	0	0.0405881	0.0312216	0.00324705	-199.988	0.0195128	-8.9819	0.103692	-1.93638	0.0380423	74.095	2.71064	10.798	2.71064	11.58	7.65233			-1.47913
11	14627.3	100	570	570.185	13.6761	569.358	16.5779	-11.7796	5.87981	564.641	3.66826	19	0	86	0	128.186	7.33759	50	0	50.0001	0.00846691	80	0	79.9998	0.0101658	0	0.560224	0.430941	0.0448179	-199.989	0.019608	-8.98359	0.104645	-1.97925	0.0629486	73.8913	3.7671	11.8676	3.7671	6.67879	10.2309			-1.522
12	15967.3	100	618.227	618.953	23.3102	620.317	26.144	-38.4623	7.26803	586.347	12.5315	19	0	86	0	131.108	14.1357	50	0	50.0001	0.00920725	80	0	79.9998	0.0168356	0	18.0859	16.2859	2.60903	-199.995	0.0173339	-9.10046	0.114215	-2.08409	0.0616119	68.753	4.17029	16.9043	4.17029	4.06356	11.1053			-1.62684
GC injection overview
File name	Date time stamp	Run time start in s after start of recording	Current average in mA	Current error in mA	Current density average in mA/cm^2	Current density error in mA/cm^2	Cathode potential average in V vs SHE (uncompensated)	Cathode potential error in V vs SHE (uncompensated)	Cathode potential average in V vs SHE (iR drop compensated)	Cathode potential error in V vs SHE (iR drop compensated)	Cell potential average in V	Cell potential error in V	Gas conversion factor	Mass flow meter corrected flow rate in mLn/min	Mass flow meter corrected flow rate error in mLn/min	CO2 conversion in % (0 to 100)	CO2 conversion error in % (0 to 100)	CO Volumetric concentration in %	H2 Volumetric concentration in %	CO faradaic efficiency in %	CO faradaic efficiency error in %	H2 faradaic efficiency in %	H2 faradaic efficiency error in %	0.5 vol% H2 detection limit as faradaic efficiency in %
1 10 mAcm2 P1	14-Apr-2021;13:45:25	860.126	-37.997	9.25244e-14	-9.99921	2.43485e-14	-1.20009	0.00223269	-1.1936	0.00223269	-2.88419	0.00615348	1.0217	129.176	2.86138	-0.356152	9.67446	0.17516	0	85.445	3.72916	0	0	243.905
2 10 mAcm2 P1	14-Apr-2021;13:49:02	1077.13	-37.997	9.25244e-14	-9.99921	2.43485e-14	-1.20317	0.000819428	-1.19668	0.000819428	-2.89385	0.00350693	1.02196	128.182	2.67616	1.48493	9.59129	0.17884	0	86.5683	3.65498	0	0	242.027
3 10 mAcm2 P1	14-Apr-2021;13:52:39	1294.13	-37.997	5.69445e-14	-9.99921	1.49854e-14	-1.20253	0.000789359	-1.19604	0.000789359	-2.89131	0.00454325	1.02185	128.676	2.7113	-0.18016	9.52138	0.17905	0	87.0042	3.66603	0	0	242.961
4 10 mAcm2 P2	14-Apr-2021;14:07:06	2161.13	-37.997	9.25244e-14	-9.99921	2.43485e-14	-1.2061	0.00069022	-1.19961	0.00069022	-2.91349	0.0030206	1.02197	129.277	2.75403	-0.712338	9.52463	0.18211	0	88.9047	3.67944	0	0	244.096
5 10 mAcm2 P2	14-Apr-2021;14:10:42	2377.14	-37.997	9.25244e-14	-9.99921	2.43485e-14	-1.20444	0.00127821	-1.19794	0.00127821	-2.91777	0.00346012	1.02181	129.864	2.9941	-2.34404	9.69858	0.17798	0	87.2826	3.7836	0	0	245.203
6 10 mAcm2 P2	14-Apr-2021;14:14:19	2594.14	-37.997	5.69448e-14	-9.99921	1.49855e-14	-1.20461	0.00146741	-1.19811	0.00146741	-2.91557	0.00367856	1.02188	129.605	2.7209	-2.166	9.39597	0.1829	0	89.5165	3.66161	0	0	244.714
7 10 mAcm2 P3	14-Apr-2021;14:34:33	3808.15	-37.997	9.25244e-14	-9.99921	2.43485e-14	-1.22698	0.00203638	-1.22049	0.00203638	-2.94407	0.00455436	1.02188	129.901	5.57282	-1.84499	13.4587	0.19326	0	94.8028	5.23495	0	0	245.273
8 10 mAcm2 P3	14-Apr-2021;14:38:10	4025.15	-37.997	9.25244e-14	-9.99921	2.43485e-14	-1.23393	0.00161779	-1.22744	0.00161779	-2.94274	0.00396287	1.02178	131.779	2.73891	-6.00941	9.1578	0.17306	0	86.1213	3.64963	0	0	248.819
9 10 mAcm2 P3	14-Apr-2021;14:41:46	4241.15	-37.997	5.69445e-14	-9.99921	1.49854e-14	-1.21499	0.000875581	-1.2085	0.000875581	-2.93692	0.00313011	1.02174	130.37	2.73777	-3.69027	9.31261	0.1729	0	85.1218	3.66197	0	0	246.159
10 10 mAcm2 P4	14-Apr-2021;14:57:02	5157.15	-37.997	0.000864586	-9.99922	0.000227523	-1.20954	0.00203874	-1.20305	0.00203873	-2.9431	0.00354505	1.02188	130.428	6.85113	-2.92312	15.4523	0.17922	0	88.2727	6.04912	0	0	246.269
11 10 mAcm2 P4	14-Apr-2021;15:00:39	5374.16	-37.997	9.25244e-14	-9.99921	2.43485e-14	-1.21234	0.000950763	-1.20585	0.000950763	-2.94968	0.0038057	1.02195	129.628	4.81327	-1.61668	12.2899	0.18092	0	88.5631	4.77363	0	0	244.758
12 10 mAcm2 P4	14-Apr-2021;15:04:15	5590.16	-37.997	9.25244e-14	-9.99921	2.43485e-14	-1.21137	0.0020538	-1.20487	0.0020538	-2.94842	0.00488442	1.02185	131.157	8.7561	-5.20072	18.4512	0.17432	0	86.3391	7.31912	0	0	247.646
13 100 mAcm2 P1	14-Apr-2021;15:22:37	6692.16	-380.736	0.0125322	-100.194	0.00329795	-1.68916	0.0100938	-1.6241	0.0100937	-5.118	4.44829e-15	1.0285	129.334	2.85428	5.59122	10.0366	1.7026	0.14346	82.9885	3.72431	6.99256	3.72431	24.3711
14 100 mAcm2 P1	14-Apr-2021;15:26:13	6908.17	-380.737	2.33446e-12	-100.194	6.14332e-13	-1.71937	0.0243571	-1.65431	0.0243571	-5.118	4.44829e-15	1.02845	130.488	2.76507	2.98011	9.72965	1.6645	0.14327	81.8552	3.67291	7.04559	3.67291	24.5885
15 100 mAcm2 P1	14-Apr-2021;15:29:49	7124.17	-380.737	2.10691e-12	-100.194	5.54449e-13	-1.6936	0.0203823	-1.62854	0.0203823	-5.118	1.77948e-15	1.02861	129.106	4.02811	5.43457	11.6521	1.7362	0.12946	84.4771	4.32832	6.29905	4.32832	24.3282
16 100 mAcm2 P2	14-Apr-2021;15:44:03	7978.17	-380.737	2.33446e-12	-100.194	6.14332e-13	-1.6871	0.00995413	-1.62204	0.00995413	-5.118	4.44829e-15	1.0286	126.115	3.22822	12.039	11.1165	1.6974	0.14808	80.6758	3.94364	7.0381	3.94364	23.7645
17 100 mAcm2 P2	14-Apr-2021;15:47:40	8195.17	-380.735	0.0153231	-100.194	0.00403239	-1.7066	0.0194416	-1.64154	0.0194416	-5.118	4.44829e-15	1.02852	130.908	5.29725	2.07419	13.2675	1.6905	0.16145	83.4017	5.03732	7.96522	5.03732	24.6678
18 100 mAcm2 P2	14-Apr-2021;15:51:16	8411.17	-380.737	2.16384e-12	-100.194	5.69431e-13	-1.72051	0.0202617	-1.65545	0.0202617	-5.118	1.77947e-15	1.02869	129.653	5.40991	4.14279	13.7169	1.7134	0.17249	83.7207	5.13914	8.42826	5.13914	24.4312
19 100 mAcm2 P3	14-Apr-2021;16:05:35	9270.18	-380.737	2.33446e-12	-100.194	6.14332e-13	-1.72056	0.022802	-1.6555	0.022802	-5.118	4.44829e-15	1.02852	130.116	5.01817	3.93441	13.0242	1.6654	0.17346	81.666	4.88611	8.50594	4.88611	24.5184
20 100 mAcm2 P3	14-Apr-2021;16:09:13	9488.18	-380.737	2.33446e-12	-100.194	6.14332e-13	-1.70828	0.0198872	-1.64322	0.0198872	-5.118	4.44829e-15	1.02856	130.199	5.84246	3.46962	14.3448	1.6687	0.17842	81.8804	5.39778	8.75478	5.39778	24.5342
21 100 mAcm2 P3	14-Apr-2021;16:12:49	9704.18	-380.735	0.0157995	-100.194	0.00415776	-1.71493	0.0249713	-1.64987	0.0249712	-5.118	8.89752e-16	1.02842	130.174	6.05878	2.997	14.6714	1.6177	0.17286	79.3629	5.53743	8.48036	5.53743	24.5296
22 100 mAcm2 P4	14-Apr-2021;16:28:58	10673.2	-380.737	2.33446e-12	-100.194	6.14332e-13	-1.75447	0.0317582	-1.68941	0.0317582	-5.118	4.44829e-15	1.02864	136.385	16.2321	-8.13713	30.4347	1.63	0.21296	83.7814	12.274	10.9461	12.274	25.6998
23 100 mAcm2 P4	14-Apr-2021;16:32:34	10889.2	-380.736	0.00887641	-100.194	0.0023359	-1.7298	0.0179971	-1.66474	0.0179972	-5.118	4.44829e-15	1.02837	130.616	8.33095	2.64754	18.6324	1.6147	0.22295	79.4845	7.0485	10.9748	7.0485	24.6128
24 100 mAcm2 P4	14-Apr-2021;16:36:11	11106.2	-380.735	0.0153231	-100.194	0.00403239	-1.73458	0.0176728	-1.66952	0.0176729	-5.118	4.44829e-15	1.02853	128.985	5.56109	5.64875	14.1591	1.6206	0.21641	78.7787	5.25247	10.5199	5.25247	24.3054
25 200 mAcm2 P1	14-Apr-2021;16:54:21	12196.2	-759.958	0.0736566	-199.989	0.0193833	-2.05047	0.0453325	-1.92061	0.045333	-8.95885	0.0855135	1.03536	131.737	2.83582	7.60378	10.0863	3.0272	0.44897	75.2967	3.69242	11.1674	3.69242	12.4367
26 200 mAcm2 P1	14-Apr-2021;16:57:58	12413.2	-759.954	0.0745869	-199.988	0.0196281	-2.03256	0.0255725	-1.90269	0.0255705	-8.93134	0.0888058	1.03554	131.521	2.82047	7.83328	10.0896	3.0379	0.46805	75.4396	3.68768	11.623	3.68768	12.4164
27 200 mAcm2 P1	14-Apr-2021;17:01:35	12630.2	-759.957	0.0737443	-199.989	0.0194064	-2.10419	0.160925	-1.97433	0.160924	-8.95165	0.0995515	1.03519	131.225	2.79136	7.65069	10.0496	2.9976	0.41575	74.271	3.67762	10.301	3.67762	12.3884
28 200 mAcm2 P2	14-Apr-2021;17:16:17	13512.2	-759.964	0.0714266	-199.991	0.0187965	-2.07765	0.0344906	-1.94778	0.0344898	-9.00406	0.0934375	1.03534	128.601	6.5704	13.4107	16.8723	3.0221	0.42584	73.3801	5.9248	10.3399	5.9248	12.1406
29 200 mAcm2 P2	14-Apr-2021;17:19:53	13728.2	-759.955	0.0753914	-199.988	0.0198398	-2.06496	0.0561261	-1.9351	0.0561234	-8.982	0.114912	1.03529	130.915	3.05997	8.68412	10.467	3.0084	0.42224	74.3626	3.80308	10.4371	3.80308	12.3592
30 200 mAcm2 P2	14-Apr-2021;17:23:30	13945.2	-759.956	0.074096	-199.988	0.019499	-2.06775	0.0420584	-1.93789	0.0420571	-8.9875	0.103003	1.03568	128.8	3.54175	12.6451	11.5235	3.0652	0.4777	74.5423	4.06959	11.6171	4.06959	12.1594
30 200 mAcm2 P2	14-Apr-2021;17:23:30	13945.2	-760.013	0	-200.003	0	-2.115	0	-1.98513	0	-9.037	0	1.03568	126.372	2.61763	17.3141	10.6981	3.0652	0.4777	73.132	3.64562	11.3974	3.64562	11.9294
31 200 mAcm2 P3	14-Apr-2021;17:37:52	14807.2	-759.977	0.0659482	-199.994	0.0173548	-2.09022	0.0429531	-1.96036	0.0429524	-8.96529	0.0945825	1.03528	132.73	7.40819	5.28426	17.0411	2.9567	0.49538	74.0959	6.33656	12.4144	6.33656	12.5302
32 200 mAcm2 P3	14-Apr-2021;17:41:27	15022.2	-759.95	0.0773997	-199.987	0.0203683	-2.12536	0.0612733	-1.9955	0.0612714	-9.01597	0.113988	1.03509	131.797	7.33941	6.97953	17.2047	2.9612	0.43895	73.6893	6.32542	10.9232	6.32542	12.4425
33 200 mAcm2 P3	14-Apr-2021;17:45:05	15240.2	-759.924	0.0755957	-199.98	0.0198936	-2.13852	0.0944713	-2.00866	0.0944688	-8.96933	0.0842086	1.03531	131.324	8.15439	7.77258	18.8585	2.9798	0.49463	73.8888	6.89611	12.2651	6.89611	12.3983
34 200 mAcm2 P4	14-Apr-2021;17:59:24	16099.2	-759.995	0.0537131	-199.999	0.014135	-2.23803	0.0517507	-2.10816	0.0517486	-9.13778	0.119887	1.03488	133.634	7.9901	3.60887	17.7928	2.7098	0.6515	68.3692	6.68952	16.4376	6.68952	12.6152
35 200 mAcm2 P4	14-Apr-2021;18:03:00	16315.2	-759.977	0.065064	-199.994	0.0171221	-2.22548	0.0512922	-2.09561	0.0512874	-9.1243	0.104457	1.03527	130.864	8.08721	9.01269	18.9491	2.7683	0.6786	68.3993	6.86954	16.7669	6.86954	12.354
36 200 mAcm2 P4	14-Apr-2021;18:06:36	16531.2	-759.984	0.0638536	-199.996	0.0168036	-2.23112	0.0385741	-2.10126	0.0385717	-9.14268	0.11674	1.03511	135.483	10.1007	-0.430863	20.84	2.7166	0.68446	69.4904	8.03628	17.5084	8.03628	12.79
Sample
20210428 LT1400W Sample 37
Parameter set overview (averaged values for GC injections with identical parameter sets)
Parameter set	Average time in s	Pump liquid flow rate setpoint in mL/min	Liquid pressure average setpoint in mbar	Catholyte liquid pressure average actual in mbar	Catholyte liquid pressure standard deviation actual in mbar	Anolyte liquid pressure average actual in mbar	Anolyte liquid pressure standard deviation actual in mbar	Reactor differential pressure average in mbar	Reactor differential pressure deviation in mbar	Gas feed pressure average in mbar	Gas feed pressure standard deviation in mbar	Gas feed temperature average in Celsius	Gas feed temperature Standard deviation in Celsius	Gas feed humidity average in % relative humidity	Gas feed humidity standard deviation in % relative humidity	Mass flow meter actual flow rate average in mLn/min	Mass flow meter actual flow rate standard deviation in mLn/min	Mass flow controller 1 (Feed) flow rate average set point in mLn/min	Mass flow controller 1 (Feed) flow rate set point deviation in mLn/min	Mass flow controller 1 (Feed) flow rate average actual in mLn/min	Mass flow controller 1 (Feed) flow rate deviation actual in mLn/min	Mass flow controller 2 (Purge) flow rate average set point in mLn/min	Mass flow controller 2 (Purge) flow rate set point deviation in mLn/min	Mass flow controller 2 (Purge) flow rate average actual in mLn/min	Mass flow controller 2 (Purge) flow rate standard deviation actual in mLn/min	Liquid outlet gas breakthrough in mL/min	Uncalibrated Gas outlet liquid breakthrough in mL/min	Calibrated Gas outlet liquid breakthrough in mL/min	Standard Error Gas outlet liquid breakthrough in mL/min	Current density average in mA/cm^2	Current density deviation in mA/cm^2	Cell potential average in V	Cell potential deviation in V	Cathode potential average vs SHE in V (compensated for iR drop,PDA Ch1 (5 V max)	Error Cathode potential average vs SHE in V (compensated for iR drop,PDA Ch1 (5 V max)	CO faradaic efficiency average in %	CO faradaic efficiency error in %	H2 faradaic efficiency average in %	H2 faradaic efficiency error in %	CO2 conversion average in %	CO2 conversion error in %		pH	Cathode vs RHE
1	697.262	100	430.921	430.953	2.04708	431.164	3.40593	5.37903	1.19218	445.063	1.45402	19	0	87	0	128.178	0.292688	50	0	50.0001	0.00836858	80	0	79.9994	0.00839797	0	0.00153008	0.00117699	0.000122407	-9.99955	0.00110088	-2.88556	0.0178662	-1.1704	0.00416862	88.1326	2.09973	0	0	-1.70012	5.40309		7.48	-0.729082
2	2062.77	100	450	450.011	1.72871	450.172	4.08976	-9.51315	1.37599	449.359	0.812286	19	0	87	0	128.175	0.34868	50	0	50.0011	0.00799988	80	0	79.9999	0.0081976	0	0	0	0	-9.99923	0.000255577	-2.93876	0.0066288	-1.20157	0.00163505	86.3776	2.10053	0	0	-2.21405	5.38853			-0.760246
3	3385.28	100	474.261	474.278	4.31038	474.243	6.68634	-19.4042	5.06604	463.578	3.49579	19	0	87	0	127.684	5.55589	50	0	50.0003	0.00861202	80	0	79.9989	0.00890445	0	0.31327	0.240977	0.0250616	-9.99942	0.00087951	-2.95672	0.00567737	-1.20928	0.00160586	83.5565	3.43776	0	0	-1.90634	8.85332			-0.767959
4	4772.28	100	589.742	589.704	10.1362	589.76	12.7781	-27.921	4.80461	569.562	10.5869	19	0	86.0195	0.138303	126.594	11.5361	50	0	50.0004	0.0164645	80	0	80.001	0.0257685	0	26.0685	21.4575	5.07658	-9.99939	0.000830879	-2.96127	0.00516039	-1.2074	0.00190757	75.3783	2.3206	0	0	-0.982363	5.99786			-0.766076
5	6252.3	100	409.828	409.752	7.13621	409.839	10.2716	4.85754	3.65618	423.514	5.02383	19	0	87	0	129.024	1.31391	50	0	49.9995	0.00911107	80	0	79.9996	0.00887692	0	0.00158419	0.00121861	0.000126735	-100.166	0.0229609	-5.118	5.24068e-13	-1.43088	0.261574	87.001	2.11503	5.90564	2.11503	1.7208	5.55829			-0.989556
6	7599.22	100	433.401	433.409	5.42179	433.353	7.35932	-6.70944	5.96874	436.009	5.45536	19.0167	0.128072	87	0	128.877	5.13043	50	0	49.9998	0.00882593	80	0	79.9996	0.00818302	0	0.4035	0.310385	0.03228	-100.181	0.0356911	-5.118	5.1341e-13	-1.27173	1.16564	87.4669	2.1132	6.17887	2.1132	1.79871	5.55624			-0.830408
7	8913.71	100	463.397	463.516	7.26851	463.451	9.94504	-13.4803	7.88125	459.258	5.80534	19	0	87	0	128.085	7.76747	50	0	50	0.00884778	80	0	80.0002	0.00809856	0	0.555066	0.426974	0.0444053	-100.193	0.00556206	-5.118	4.9831e-13	-1.6818	0.0826783	86.4339	3.47304	6.35982	3.47304	3.95646	9.27843			-1.24048
8	10255.7	100	568.084	568.022	7.90024	567.952	12.2113	-25.3474	2.88002	551.474	6.3415	19.0085	0.0916669	86.0728	0.25995	127.248	10.6739	50	0	50.0004	0.00959437	80	0	79.9999	0.00888594	0	21.9602	19.3301	4.54273	-100.194	0.00239762	-5.118	4.99199e-13	-1.77588	0.0214767	83.5916	4.02854	9.13399	4.02854	0.853028	10.5293			-1.33456
9	11735.7	100	385.728	385.805	5.58965	385.4	8.97073	0.374561	3.21046	394.745	3.98963	19.2649	0.441463	87	0	130.235	1.61518	50	0	49.9996	0.00900202	80	0	80.0004	0.00886808	0	0.00162564	0.00125049	0.000130051	-199.956	0.0373028	-8.68603	0.0927184	-0.833342	1.1866	83.475	2.11547	6.22724	2.11547	5.60005	5.7009			-0.392022
10	13187.3	100	414.666	415.63	12.0504	415.59	14.5818	-4.94835	8.60412	419.866	11.1649	19.8058	0.39576	87	0	129.153	9.5229	50	0	50.0006	0.00867868	80	0	79.9997	0.00980155	0	0.989268	0.760976	0.0791415	-199.993	0.018801	-8.90812	0.226224	-2.01374	0.338468	82.1721	3.10395	6.01619	3.10395	8.47607	8.85223			-1.57242
11	14647.8	100	446.24	446.142	7.96938	446.554	10.0558	-14.0863	4.42335	441.443	6.73957	19.219	0.413728	87	0	128.493	5.72263	50	0	50.0006	0.0132529	80	0	80.0001	0.00892788	0	0.214264	0.164818	0.0171411	-200.003	0.00452678	-9.13427	0.133951	-2.25496	0.109603	86.5571	2.40452	6.43184	2.40452	3.01137	6.41504			-1.81364
12	16055.3	100	575.091	574.995	9.17814	574.674	13.6602	-24.8215	1.73833	559.146	5.86695	19.5769	0.494271	86.0475	0.212788	127.584	7.69979	50	0	50.0005	0.0081559	80	0	80.0001	0.00862568	0	19.2929	17.4929	3.39554	-200.003	0.00331928	-9.23806	0.113618	-2.27725	0.0377974	82.8719	3.41986	8.00473	3.41986	5.77288	9.23615			-1.83593
																																		fluctuation in potential
GC injection overview
File name	Date time stamp	Run time start in s after start of recording	Current average in mA	Current error in mA	Current density average in mA/cm^2	Current density error in mA/cm^2	Cathode potential average in V vs SHE (uncompensated)	Cathode potential error in V vs SHE (uncompensated)	Cathode potential average in V vs SHE (iR drop compensated)	Cathode potential error in V vs SHE (iR drop compensated)	Cell potential average in V	Cell potential error in V	Gas conversion factor	Mass flow meter corrected flow rate in mLn/min	Mass flow meter corrected flow rate error in mLn/min	CO2 conversion in % (0 to 100)	CO2 conversion error in % (0 to 100)	CO Volumetric concentration in %	H2 Volumetric concentration in %	CO faradaic efficiency in %	CO faradaic efficiency error in %	H2 faradaic efficiency in %	H2 faradaic efficiency error in %	0.5 vol% H2 detection limit as faradaic efficiency in %
1 10 mAcm2 P1	28-Apr-2021;12:08:58	885.504	-37.9992	0.00535764	-9.9998	0.00140991	-1.17905	0.000332675	-1.17256	0.000332665	-2.89611	0.00474066	1.02163	131.03	2.69397	-1.68556	9.35971	0.17847	0	88.304	3.63693	0	0	247.392
2 10 mAcm2 P1	28-Apr-2021;12:12:34	1101.51	-37.9994	0.00554684	-9.99985	0.00145969	-1.18042	0.000230235	-1.17392	0.000230171	-2.90213	0.00484103	1.02176	130.826	2.67777	-1.33775	9.3658	0.17863	0	88.2448	3.63176	0	0	247.004
3 10 mAcm2 P1	28-Apr-2021;12:16:11	1318.51	-37.9998	0.0058306	-9.99994	0.00153437	-1.18309	0.000592888	-1.17659	0.000593074	-2.91066	0.00516055	1.02171	130.9	2.70252	-2.07704	9.34974	0.17773	0	87.8489	3.6418	0	0	247.141
4 10 mAcm2 P2	28-Apr-2021;12:30:54	2201.51	-37.997	0.000864586	-9.99922	0.000227523	-1.20866	0.000474083	-1.20216	0.000474082	-2.94028	0.00573485	1.02159	131.145	2.70687	-2.27003	9.33821	0.17518	0	86.7568	3.64146	0	0	247.622
5 10 mAcm2 P2	28-Apr-2021;12:34:32	2419.51	-37.997	9.25244e-14	-9.99921	2.43485e-14	-1.20976	0.000444937	-1.20327	0.000444937	-2.94332	0.00340264	1.02165	130.883	2.69059	-1.8846	9.34762	0.17535	0	86.6681	3.63675	0	0	247.129
6 10 mAcm2 P2	28-Apr-2021;12:38:08	2635.52	-37.9972	0.00152559	-9.99925	0.00040147	-1.21053	0.000304133	-1.20404	0.000304121	-2.94115	0.00409635	1.02174	130.973	2.69172	-2.48753	9.31374	0.17329	0	85.7078	3.63645	0	0	247.296
7 10 mAcm2 P3	28-Apr-2021;12:53:32	3559.52	-37.9973	0.00210007	-9.99929	0.00055265	-1.21632	0.000667413	-1.20983	0.000667447	-2.9586	0.00352891	1.02161	131.98	5.82491	-3.96042	13.5492	0.17006	0	84.7569	5.33656	0	0	249.197
8 10 mAcm2 P3	28-Apr-2021;12:57:09	3776.52	-37.997	9.25244e-14	-9.99921	2.43485e-14	-1.21715	0.000699541	-1.21065	0.000699541	-2.9607	0.00449321	1.02185	130.932	6.45664	-1.88722	14.8355	0.1715	0	84.7968	5.77214	0	0	247.221
9 10 mAcm2 P3	28-Apr-2021;13:00:45	3992.52	-37.9973	0.00195592	-9.99928	0.000514715	-1.21726	0.00170457	-1.21077	0.00170457	-2.96041	0.0043243	1.02168	129.602	7.72925	0.128625	17.3711	0.16574	0	81.1158	6.67587	0	0	244.708
10 10 mAcm2 P4	28-Apr-2021;13:15:44	4891.53	-37.9976	0.00305433	-9.99938	0.00080377	-1.21395	0.000217293	-1.20746	0.000217258	-2.96299	0.00387814	1.02179	131.053	3.44687	-1.69959	10.267	0.15429	0	76.3564	3.9897	0	0	247.444
11 10 mAcm2 P4	28-Apr-2021;13:19:21	5108.53	-37.9985	0.00456678	-9.99962	0.00120178	-1.21392	0.00020426	-1.20743	0.000204339	-2.96106	0.00508127	1.02171	130.401	3.44914	-0.7378	10.352	0.15464	0	76.147	3.99954	0	0	246.207
12 10 mAcm2 P4	28-Apr-2021;13:22:57	5324.53	-37.9976	0.00305433	-9.99938	0.00080377	-1.21467	0.000262155	-1.20818	0.000262115	-2.96615	0.0038734	1.02174	130.086	3.57503	-0.509704	10.5448	0.14989	0	73.6317	4.0685	0	0	245.619
13 100 mAcm2 P1	28-Apr-2021;13:41:21	6428.54	-380.65	0.0764094	-100.171	0.0201077	-1.46146	0.0455776	-1.39641	0.0455712	-5.118	4.44829e-15	1.02827	132.332	2.78925	2.05238	9.65539	1.7139	0.11654	85.4952	3.66648	5.81341	3.66648	24.9417
14 100 mAcm2 P1	28-Apr-2021;13:44:57	6644.54	-380.687	0.0722833	-100.181	0.0190219	-1.44469	0.035578	-1.37964	0.0355732	-5.118	4.44829e-15	1.02837	132.395	2.7958	1.64764	9.63694	1.7065	0.12232	85.1586	3.66874	6.10407	3.66874	24.9512
15 100 mAcm2 P1	28-Apr-2021;13:48:34	6861.54	-380.69	0.0711319	-100.182	0.0187189	-1.46135	0.0365276	-1.39629	0.036526	-5.118	1.77946e-15	1.02858	132.368	2.76305	1.46237	9.58926	1.8109	0.11624	90.3493	3.6548	5.79944	3.6548	24.946
16 100 mAcm2 P2	28-Apr-2021;14:03:40	7767.55	-380.738	0.00881877	-100.194	0.00232073	-1.76558	0.0256928	-1.70052	0.0256928	-5.118	4.44829e-15	1.02838	132.345	2.74554	2.04319	9.60454	1.7241	0.14395	85.9929	3.64742	7.17979	3.64742	24.9385
17 100 mAcm2 P2	28-Apr-2021;14:07:17	7984.55	-380.737	2.33446e-12	-100.194	6.14332e-13	-1.73649	0.0342723	-1.67142	0.0342723	-5.118	4.44829e-15	1.02852	132.436	2.79468	1.75843	9.64177	1.7343	0.10565	86.5612	3.66783	5.27313	3.66783	24.9556
18 100 mAcm2 P2	28-Apr-2021;14:10:54	8201.55	-380.738	0.00904708	-100.194	0.00238081	-1.73366	0.0203069	-1.6686	0.0203068	-5.118	1.77947e-15	1.0286	132.328	2.78641	1.59451	9.62471	1.8016	0.12199	89.8466	3.66523	6.0837	3.66523	24.9352
19 100 mAcm2 P3	28-Apr-2021;14:25:25	9072.56	-380.738	0.00881877	-100.194	0.00232073	-1.77035	0.0199305	-1.70529	0.0199305	-5.118	4.44829e-15	1.02832	130.316	6.10178	5.97106	15.0237	1.6992	0.11174	83.4513	5.56094	5.48779	5.56094	24.5561
20 100 mAcm2 P3	28-Apr-2021;14:29:02	9289.56	-380.738	0.0124508	-100.194	0.00327653	-1.77706	0.0195173	-1.712	0.0195172	-5.118	4.44829e-15	1.02857	132.676	5.127	1.36628	12.8278	1.7637	0.13577	88.1879	4.89212	6.78872	4.89212	25.0008
21 100 mAcm2 P3	28-Apr-2021;14:32:38	9505.56	-380.735	0.015609	-100.194	0.00410762	-1.71729	0.0942045	-1.65222	0.0942038	-5.118	2.66914e-15	1.02863	130.824	8.74674	4.53204	19.6097	1.778	0.13798	87.6624	7.32811	6.80296	7.32811	24.652
22 100 mAcm2 P4	28-Apr-2021;14:47:12	10379.6	-380.737	2.33446e-12	-100.194	6.14332e-13	-1.85283	0.0176054	-1.78777	0.0176054	-5.118	4.44829e-15	1.02829	131.661	7.95287	3.29257	17.9027	1.6747	0.16182	83.0975	6.74436	8.0294	6.74436	24.8097
23 100 mAcm2 P4	28-Apr-2021;14:50:48	10595.6	-380.739	0.0152236	-100.194	0.0040062	-1.84046	0.0149982	-1.7754	0.0149981	-5.118	4.44829e-15	1.02845	134.313	8.56601	-2.08722	18.0942	1.68	0.18961	85.0391	7.048	9.59778	7.048	25.3093
24 100 mAcm2 P4	28-Apr-2021;14:54:25	10812.6	-380.738	0.0124508	-100.194	0.00327653	-1.86143	0.0129446	-1.79637	0.0129446	-5.118	4.44829e-15	1.02837	132.364	8.56811	1.35373	18.7051	1.6566	0.19595	82.6381	7.13452	9.7748	7.13452	24.9421
25 200 mAcm2 P1	28-Apr-2021;15:12:41	11908.6	-759.912	0.0966686	-199.977	0.0254391	-1.89468	0.623448	-1.76482	0.623439	-8.7075	0.0784415	1.03528	134.122	2.80896	5.57606	9.85817	3.2978	0.25802	83.518	3.65874	6.53445	3.65874	12.6627
26 200 mAcm2 P1	28-Apr-2021;15:16:18	12125.6	-759.875	0.0614317	-199.967	0.0161662	-1.60961	0.0767995	-1.47977	0.0767966	-8.63713	0.0833506	1.03539	133.857	2.8383	5.877	9.91867	3.3319	0.24003	84.2189	3.67371	6.06713	3.67371	12.6383
27 200 mAcm2 P1	28-Apr-2021;15:19:54	12341.6	-759.885	0.0662354	-199.97	0.0174304	-1.64682	0.0468375	-1.51697	0.0468346	-8.65105	0.0887469	1.03533	133.811	2.80504	5.34708	9.84575	3.2725	0.24063	82.688	3.65984	6.08013	3.65984	12.6338
28 200 mAcm2 P2	28-Apr-2021;15:34:46	13233.6	-759.981	0.0632396	-199.995	0.016642	-2.11821	0.316855	-1.98835	0.316847	-8.9715	0.234451	1.03536	128.026	9.11821	17.1206	22.6478	3.2999	0.23252	79.7655	7.72818	5.6205	7.72818	12.086
29 200 mAcm2 P2	28-Apr-2021;15:42:00	13667.6	-760.014	0.0125322	-200.004	0.00329795	-2.44845	0.0423236	-2.31857	0.0423236	-9.01036	0.094479	1.03483	135.306	2.8985	2.6292	9.7437	3.197	0.22696	81.6687	3.68632	5.79779	3.68632	12.7727
30 200 mAcm2 P2	28-Apr-2021;15:45:37	13884.6	-760.014	0.0128555	-200.004	0.00338303	-2.45221	0.0373402	-2.32234	0.0373402	-9.09194	0.0989256	1.03548	133.927	2.80828	5.67841	9.86879	3.3649	0.26222	85.082	3.66017	6.63027	3.66017	12.6426
31 200 mAcm2 P3	28-Apr-2021;16:01:46	14853.6	-760.013	0.0217083	-200.003	0.00571271	-2.32853	0.0518411	-2.19865	0.0518407	-9.15439	0.122474	1.03556	133.181	5.25102	7.40866	13.5155	3.4177	0.26429	85.9357	4.95433	6.64539	4.95433	12.5721
32 200 mAcm2 P3	28-Apr-2021;16:05:22	15069.6	-760.013	0.0125333	-200.003	0.00329823	-2.33712	0.0334398	-2.20725	0.0334397	-9.11483	0.11179	1.03555	135.877	2.85907	2.19663	9.65948	3.4246	0.23459	87.8522	3.66435	6.018	3.66435	12.8266
33 200 mAcm2 P3	28-Apr-2021;16:08:59	15286.6	-760.014	0.00907454	-200.004	0.00238804	-2.36178	0.0335747	-2.23191	0.0335747	-9.17153	0.0942468	1.03543	136.947	3.08139	-0.571195	9.71596	3.3217	0.25651	85.8835	3.75004	6.63214	3.75004	12.9276
34 200 mAcm2 P4	28-Apr-2021;16:23:25	16152.6	-760.014	0.0125322	-200.004	0.00329795	-2.43221	0.032175	-2.30234	0.0321749	-9.28822	0.10238	1.03561	132.717	7.26041	8.46784	17.1459	3.3443	0.33558	83.797	6.23918	8.40851	6.23918	12.5283
35 200 mAcm2 P4	28-Apr-2021;16:27:03	16370.6	-760.01	0.0195875	-200.003	0.0051546	-2.37903	0.0304482	-2.24916	0.0304479	-9.15928	0.110178	1.03542	134.821	7.55331	4.00102	16.9478	3.2563	0.31358	82.8858	6.35513	7.98186	6.35513	12.727
36 200 mAcm2 P4	28-Apr-2021;16:30:39	16586.6	-760.013	4.21342e-12	-200.003	1.10879e-12	-2.42768	0.0331698	-2.29781	0.0331698	-9.26898	0.10098	1.03522	134.12	5.5208	4.84978	13.6583	3.2357	0.30108	81.933	5.09353	7.62382	5.09353	12.6608

## Sheet: FE_Formic acid
GDL material	-	TGP-H-060	TGP-H-090	TGP-H-120	SGL 22BB	SGL 39BC	ELAT 1400W	ELAT 1400W 125 h electrolysis run
Data file 1		'1_23-4-2021_Toray060 Sample 43_16-54-23_experiments.mat'	'2_6-5-2021_Toray090 Sample 38_17-17-16_experiments.mat'	'3_1_21-4-2021_Toray120 Sample 34_16-49-32_experiments.mat'	'4_26-4-2021_SGL22BB Sample 46_16-50-54_experiments.mat'	'5_14-4-2021_SGL39BC sample 51_18-09-34_experiments.mat'	'6_28-4-2021_LT1400W Sample 37_16-31-39_experiments.mat'	5 potentiostat data files
Data file 2		'1_1_23-4-2021_Toray060 Sample 43 after_17-26-34_experiments.mat'		'3_21-4-2021_Toray120 Sample 34 after_17-26-05_experiments.mat'
Data file 3
Volume	L	0.06	0.06	0.06	0.06	0.06	0.06	0.1
Formic acid concentration determined with HPLC	mg/L	650.428	635.27	835.105	689.406	940.704	514.846	2296
Formic acid molar mass	g / mol	46.03	46.03	46.03	46.03	46.03	46.03	46.03
Concentration	mol / L	0.0141305	0.0138012	0.0181426	0.0149773	0.0204368	0.011185	0.0498805
Formic acid amount	mol	0.000847832	0.000828073	0.00108856	0.000898639	0.00122621	0.000671101	0.00498805
z	-	2	2	2	2	2	2	2
Faraday's constant	C / mol	96485.3	96485.3	96485.3	96485.3	96485.3	96485.3	96485.3
Electrode area	cm^2	3.8	3.8	3.8	3.8	3.8	3.8	3.8
Current step 1
Time	s	4945.8	5084	4636	4984	4640	5002	418442
Current density	mA / cm^2	9.9992	9.99921	9.99972	9.9992	9.99922	9.99953	between 190 and 200
Current	mA	37.997	37.997	37.9989	37.997	37.997	37.9982
Charge	C	187.925	193.177	176.163	189.377	176.306	190.067	326190
Current step 2
Time	s	4871.6	4898	4768	4929	4745	5006
Current density	mA / cm^2	100.194	100.194	100.176	100.193	100.193	100.166
Current	mA	380.737	380.736	380.668	380.732	380.735	380.631
Charge	C	1854.8	1864.85	1815.02	1876.63	1806.59	1905.44
Current step 3
Time	s	5102.6	4953	5022	4549	5005	5259
Current density	mA / cm^2	199.995	199.99	200.003	199.992	199.989	199.957
Current	mA	759.98	759.963	760.013	759.97	759.96	759.838
Charge	C	3877.88	3764.1	3816.79	3457.1	3803.6	3995.99
Current step 4 (rerun 100 mA cm^-2)
Time	s	1323.6		1419.4
Current density	mA / cm^2	100.194		100.194
Current	mA	380.735		380.737
Charge	C	503.941		540.418
Total Charge	C	6424.54	5822.12	6348.39	5523.11	5786.49	6091.49	326190
FE_HCOOH	-	0.0254659	0.027446	0.0330886	0.0313974	0.0408921	0.0212596	0.00295088

## Sheet: Carbon cloth Average FE_CO
GC file name	GC injection start time stamp	Run time start in s after start of recording	Pump liquid flow rate setpoint in mL/min	Liquid pressure average setpoint in mbar	Catholyte liquid pressure average actual in mbar	Catholyte liquid pressure standard deviation actual in mbar	Anolyte liquid pressure average actual in mbar	Anolyte liquid pressure standard deviation actual in mbar	Reactor differential pressure average in mbar (Gas compartment pressure - liquid compartment pressure)	Reactor differential pressure deviation in mbar	Gas feed pressure average in mbar	Gas feed pressure standard deviation in mbar	Gas feed temperature average in Celsius	Gas feed temperature Standard deviation in Celsius	Gas feed humidity average in % relative humidity	Gas feed humidity standard deviation in % relative humidity	Current average in mA	Current error in mA	Current density average in mA/cm^2	Current density error in mA/cm^2	Cathode potential average in V vs SHE (uncompensated)	Cathode potential error in V vs SHE (uncompensated)	Cathode potential average in V vs SHE (iR drop compensated)	Cathode potential error in V vs SHE (iR drop compensated)	Cell potential average in V	Cell potential error in V	Mass flow controller 1 (Feed) flow rate average set point in mLn/min	Mass flow controller 1 (Feed) flow rate set point deviation in mLn/min	Mass flow controller 1 (Feed) flow rate average actual in mLn/min	Mass flow controller 1 (Feed) flow rate deviation actual in mLn/min	Mass flow controller 2 (Purge) flow rate average set point in mLn/min	Mass flow controller 2 (Purge) flow rate set point deviation in mLn/min	Mass flow controller 2 (Purge) flow rate average actual in mLn/min	Mass flow controller 2 (Purge) flow rate standard deviation actual in mLn/min	Mass flow meter uncorrected flow rate average in mLn/min	Mass flow meter uncorrected flow rate standard deviation in mLn/min	Gas conversion factor	Mass flow meter corrected flow rate in mLn/min	Mass flow meter corrected flow rate error in mLn/min	CO2 conversion in % (0 to 100)	CO2 conversion error in % (0 to 100)	CO Volumetric concentration in %	H2 Volumetric concentration in %	CO faradaic efficiency in %	CO faradaic efficiency error in %	H2 faradaic efficiency in %	H2 faradaic efficiency error in %	Reactor differential pressure average in mbar (Liquid compartment pressure - Gas compartment pressure)
1-Flow-by 1	22-Mar-2022;14:37:41	450.497	100	0	221.881	2.50686	225.662	2.75121	5.81832	0.972529	232.047	0.483782	19	0	89	0	-759.837	4.0288	-199.957	1.06021	-1.59227	0.828256	-1.46243	0.828242	-10.0316	0.103474	50	0	49.9995	0.00890332	80	0	79.9997	0.011092	133.779	1.22654	1.02887	137.642	3.08649	-3.58698	9.53069	3.1504	0.10912	81.8866	3.78279	2.8363	3.78279	-5.81832
2-Flow-by 2	22-Mar-2022;14:41:17	666.498	100	0	225.074	3.61701	227.28	3.65898	3.88652	2.21611	234.775	2.47729	19	0	89	0	-760.095	2.17815	-200.025	0.573198	-1.47516	0.940145	-1.34527	0.94013	-9.99864	0.101016	50	0	49.9997	0.00930874	80	0	80.0009	0.011126	132.524	5.89685	1.02911	136.382	6.53087	-2.38139	14.4819	3.145	0.10142	80.9708	5.65803	2.61115	5.65803	-3.88652
3-Flow-by 3	22-Mar-2022;14:44:55	884.5	100	0	227.251	3.39438	229.386	3.6122	1.64724	1.18702	236.846	2.24942	19	0	89	0	-760.351	1.97716	-200.092	0.520304	-1.71635	0.61444	-1.58642	0.614513	-9.98699	0.0907748	50	0	49.9999	0.00843958	80	0	80	0.0104033	133.098	7.46492	1.02901	136.959	7.97933	-4.50165	16.5864	3.1121	0.09907	80.4355	6.55826	2.56057	6.55826	-1.64724
6-25 mbar 3	22-Mar-2022;15:05:27	2116.51	100	274.98	274.731	3.58775	275.013	5.23399	-22.3159	1.73548	262.197	2.55502	19	0	89	0	-704.524	11.835	-185.401	3.11448	-2.59012	0.0390372	-2.46973	0.0404346	-10.2264	0.00908697	50	0	49.9979	0.0085918	80	0	79.999	0.00794897	132.859	9.12806	1.02831	136.621	9.55072	-3.60974	19.355	2.9554	0.12839	82.2347	7.79048	3.57248	7.79048	22.3159
5-25 mbar 2	22-Mar-2022;15:01:49	1898.51	100	274.98	274.978	3.50115	274.943	5.30878	-22.3811	1.49426	261.786	2.27286	19	0	89	0	-701.771	10.6098	-184.677	2.79204	-2.6041	0.0449382	-2.48418	0.0457943	-10.2284	0.00730057	50	0	49.9991	0.00808086	80	0	80.0001	0.00785389	132.49	7.99524	1.02808	136.21	8.47158	-2.70023	17.6633	2.9279	0.12549	81.543	7.06881	3.49494	7.06881	22.3811
4-25 mbar 1	22-Mar-2022;14:58:13	1682.5	100	274.98	274.958	3.08267	275.112	5.15481	-23.2178	0.841998	260.797	0.874678	19	0	89	0	-701.195	10.5112	-184.525	2.7661	-2.60975	0.0424769	-2.48993	0.0432545	-10.2286	0.00741758	50	0	49.9994	0.00856804	80	0	80.0004	0.00976738	132.323	2.61019	1.02798	136.025	3.82547	-1.57676	10.5894	2.9238	0.12137	81.3853	4.37679	3.37839	4.37679	23.2178
8-50 mbar 2	22-Mar-2022;15:31:03	3652.52	100	559.98	560.334	4.83519	559.873	11.9621	-36.4077	0.752079	524.207	1.452	19	0	87	0	-695.888	6.42796	-183.128	1.69157	-2.72286	0.0372046	-2.60395	0.0375382	-10.2342	0.00277217	50	0	49.9984	0.00758078	80	0	79.9998	0.00948924	132.848	7.52055	1.0276	136.514	8.02684	-4.07519	16.7493	2.5282	0.41341	71.1652	6.66528	11.6369	6.66528	36.4077
9-50 mbar 3	22-Mar-2022;15:34:38	3867.52	100	559.98	559.924	4.92531	560.657	10.6301	-37.0274	1.22767	524.285	1.98663	19	0	87	0	-695.909	7.32	-183.134	1.92632	-2.72399	0.0355701	-2.60507	0.0358687	-10.234	0.00364376	50	0	49.9992	0.0076022	80	0	79.9994	0.00852153	133.247	7.18323	1.02756	136.919	7.71469	-4.90993	16.1189	2.4878	0.41988	70.2333	6.46948	11.8537	6.46948	37.0274
7-50 mbar 1	22-Mar-2022;15:27:25	3434.52	100	559.98	560.297	4.3945	559.426	12.1814	-37.8284	1.17274	523.903	0.943869	19	0	87	0	-698.366	6.63874	-183.781	1.74704	-2.71451	0.0322176	-2.59517	0.0324849	-10.2327	0.00388823	50	0	49.9986	0.00818175	80	0	80.0003	0.00935634	132.529	2.95911	1.02768	136.198	4.07342	-2.63487	10.8402	2.5231	0.39888	70.6056	4.3415	11.1621	4.3415	37.8284
11-100 mbar 2	22-Mar-2022;15:57:32	5241.53	160	750	750.265	3.52144	750.558	13.0307	-48.8363	1.5206	702.859	1.2218	19	0	86	0	-696.819	6.34819	-183.373	1.67058	-2.73297	0.0381438	-2.61389	0.038535	-10.234	0.00288405	50	0	50.0011	0.00690879	80	0	79.9989	0.0124265	132.8	6.72083	1.02756	136.459	7.28246	-3.73707	15.5643	2.3029	0.62938	64.7107	6.18955	17.6854	6.18955	48.8363
10-100 mbar 1	22-Mar-2022;15:53:56	5025.53	160	750	749.985	4.34843	749.383	13.9178	-48.8403	1.069	703.743	2.22205	19	0	86	0	-698.053	5.39338	-183.698	1.41931	-2.72629	0.035804	-2.607	0.0358797	-10.2337	0.0028297	50	0	50.0008	0.00769779	80	0	80.0011	0.0149444	132.464	6.70474	1.02784	136.152	7.26548	-1.99404	15.725	2.4209	0.57195	67.7535	6.17032	16.0071	6.17032	48.8403
12-100 mbar 3	22-Mar-2022;16:01:08	5457.53	160	750	749.805	5.05396	750.193	15.8786	-50.3412	1.84174	702.211	2.13561	19	0	86	0	-696.901	7.08191	-183.395	1.86366	-2.74944	0.0373351	-2.63035	0.0378909	-10.2337	0.00353182	50	0	49.999	0.00812309	80	0	79.999	0.00851709	133.485	10.0811	1.02752	137.159	10.4677	-5.28902	20.6617	2.2407	0.67454	63.2783	8.26299	19.0493	8.26299	50.3412
13-Long run	22-Mar-2022;16:05:22	5711.53	160	750	749.337	5.74937	750.383	16.3964	-51.3826	1.15796	701.715	2.39751	19	0	86	0	-698.251	6.48393	-183.75	1.7063	-2.74348	0.0405446	-2.62416	0.0409596	-10.2334	0.00328984	50	0	49.9996	0.00843722	80	0	79.9986	0.00786095	133.273	10.2018	1.02767	136.961	10.5831	-5.68224	20.8382	2.1683	0.71738	61.0272	8.34084	20.1908	8.34084	51.3826
14-Long run	22-Mar-2022;16:25:30	6919.54	160	750	749.447	4.32443	749.968	12.0177	-51.4732	1.27862	699.77	0.708848	19	0	86	0	-699.802	6.04692	-184.158	1.5913	-2.73827	0.0360135	-2.61869	0.0361342	-10.2333	0.00362193	50	0	49.9991	0.00908354	80	0	79.9997	0.00809333	133.155	3.20656	1.02794	136.876	4.26622	-3.19932	11.0333	2.132	0.87026	59.8351	4.41151	24.4241	4.41151	51.4732
15-Long run	22-Mar-2022;16:45:36	8125.55	160	750	749.991	3.35877	750.554	12.0817	-54.4625	1.04648	698.747	0.73395	19	0	86	0	-696.544	7.6798	-183.301	2.021	-2.74184	0.0451696	-2.62281	0.0455476	-10.2341	0.00373774	50	0	50	0.0074641	80	0	79.9997	0.00825149	132.974	1.93329	1.02776	136.666	3.41015	-3.69442	9.92297	2.0931	0.88302	58.9276	4.05486	24.8599	4.05486	54.4625
18-Long run	22-Mar-2022;17:45:56	11745.6	160	750	750.114	3.49688	750.939	12.0253	-61.9576	0.775891	693.901	0.717028	19	0	86	0	-696.613	6.49674	-183.319	1.70967	-2.75889	0.0365656	-2.63985	0.0366808	-10.2351	0.00236146	50	0	50.0001	0.00814917	80	0	80.0003	0.00850716	133.594	1.89156	1.02765	137.287	3.39702	-4.73424	9.82957	2.1074	0.84698	59.5942	3.99905	23.9514	3.99905	61.9576
19-Long run	22-Mar-2022;18:06:03	12952.6	160	750	750.067	3.02305	750.751	11.972	-64.6447	0.752659	690.449	0.814415	19	0	86	0	-693.219	6.35964	-182.426	1.67359	-2.77129	0.0480882	-2.65283	0.0481377	-10.2355	0.00173238	50	0	50.0008	0.00770979	80	0	80.0012	0.00773388	134.152	3.67017	1.02734	137.819	4.63561	-3.75187	11.4575	2.1168	0.84301	60.386	4.59947	24.0486	4.59947	64.6447
20-Long run	22-Mar-2022;18:26:09	14158.6	160	750	749.766	3.75454	749.451	14.0703	-66.6957	0.516245	688.07	0.870814	19	0	86	0	-692.414	7.08718	-182.214	1.86505	-2.78437	0.0387299	-2.66605	0.0389563	-10.2354	0.00182959	50	0	50.0008	0.00809623	80	0	79.9996	0.00765774	134.099	2.42839	1.0277	137.814	3.73106	-3.70817	10.2753	1.9865	0.7976	56.7327	4.1686	22.7787	4.1686	66.6957
21-Long run	22-Mar-2022;18:46:16	15365.6	160	750	749.639	4.34629	750.525	10.5741	-67.8266	0.485585	687.149	0.489198	19	0	86	0	-689.77	6.31642	-181.518	1.66222	-2.78591	0.031631	-2.66804	0.0319187	-10.2359	0.000413803	50	0	50.0004	0.00775122	80	0	79.9995	0.00938956	134.076	3.51456	1.02734	137.741	4.51241	-3.95884	11.2787	2.0773	0.8101	59.5219	4.5355	23.2122	4.5355	67.8266
26-Long run	22-Mar-2022;20:26:50	21399.6	160	750	750.365	2.80784	750.387	14.1495	-74.4074	0.747969	680.831	0.575095	18	0	86	0	-687.078	5.85648	-180.81	1.54118	-2.77927	0.0347539	-2.66186	0.0347114	-10.2359	0.000468165	50	0	49.9996	0.00902427	80	0	79.9997	0.00652941	135.081	4.02387	1.02711	138.743	4.93098	-5.27286	11.7197	2.0498	0.77943	59.3929	4.7284	22.584	4.7284	74.4074
27-Long run	22-Mar-2022;20:46:56	22605.6	160	750	749.817	4.34098	750.546	11.345	-77.4972	0.796283	679.64	0.656723	18	0	86	0	-686.157	5.55398	-180.568	1.46157	-2.78906	0.0393257	-2.67181	0.0393745	-10.236	7.1546e-15	50	0	50.0009	0.00798396	80	0	80.0003	0.00776707	135.751	2.81822	1.02689	139.401	4.01735	-6.44256	10.4129	1.9698	0.75553	57.4226	4.23796	22.0248	4.23796	77.4972
28-Long run	22-Mar-2022;21:07:03	23812.6	160	750	749.47	4.86406	750.145	16.7477	-78.5993	0.897008	678.034	0.739036	18	0	86	0	-683.757	6.1525	-179.936	1.61908	-2.79598	0.0337774	-2.67914	0.0338697	-10.236	7.1546e-15	50	0	49.9988	0.00889965	80	0	80.0002	0.00815464	135.949	4.26638	1.02708	139.631	5.1409	-7.0318	11.849	2.064	0.77975	60.4795	4.83375	22.8483	4.83375	78.5993
29-Long run	22-Mar-2022;21:27:10	25019.7	160	750	749.609	5.34392	749.937	14.8586	-78.7813	0.85114	677.924	0.567762	18	0	86	0	-685.251	7.23226	-180.329	1.90323	-2.77937	0.0426571	-2.66227	0.0430029	-10.236	0.000117041	50	0	50.0008	0.00793539	80	0	79.9995	0.00783917	135.685	3.43976	1.0274	139.403	4.47628	-5.98409	11.0283	2.134	0.78259	62.2923	4.51937	22.8441	4.51937	78.7813
40-Long run	23-Mar-2022;11:01:15	73865	160	630	630.079	2.93448	629.138	13.5194	-100.917	0.78803	536.789	0.438355	19	0	87	0	-693.137	5.12983	-182.404	1.34996	-2.78862	0.0274488	-2.67017	0.0274199	-10.2359	0.000468165	50	0	50.0005	0.00787623	0	0	0	0	51.0951	2.78025	1.04559	53.4246	2.99632	5.05692	6.36047	5.3029	1.81	58.648	6.40336	20.0179	6.40336	100.917
41-Long run	23-Mar-2022;11:21:21	75071	160	630	629.969	4.81627	630.155	14.1279	-104.38	0.871392	537.53	0.534561	19	0	87	0	-693.768	5.74862	-182.57	1.51279	-2.7706	0.0236307	-2.65205	0.023645	-10.2358	0.000855415	50	0	50.0001	0.00907548	0	0	0	0	50.7641	1.64452	1.0457	53.0841	1.98419	5.60086	4.79287	5.3022	1.794	58.2136	4.86394	19.6966	4.86394	104.38
42-Long run	23-Mar-2022;11:41:29	76279	160	630	629.935	4.01979	630.163	13.517	-107.139	0.955002	536.926	0.503407	18.5374	0.499292	87	0	-694.07	4.96937	-182.65	1.30773	-2.76321	0.0215492	-2.6446	0.0212925	-10.2359	0.000433123	50	0	49.9991	0.00891586	0	0	0	0	51.1525	3.85554	1.04575	53.4928	4.01458	4.77744	8.08232	5.3494	1.7905	59.1582	8.11395	19.8009	8.11395	107.139
43-Long run	23-Mar-2022;12:01:36	77486	160	630	629.79	4.25624	629.829	14.8918	-109.324	0.734705	537.492	0.403565	18	0	87	0	-694.705	5.24407	-182.817	1.38002	-2.75632	0.0210821	-2.63761	0.0209721	-10.2359	0.000541645	50	0	50.0002	0.00708595	0	0	0	0	51.096	3.95442	1.04599	53.4457	4.10944	5.21869	8.25353	5.3403	1.7888	58.9517	8.28797	19.7466	8.28797	109.324
[truncated: 6 more columns]

## Sheet: ELAT flow through run
Potentiostat			GC
Time in h	Current density in mA / cm2		Status	GC file name	GC injection start time stamp	Run time start in s after start of recording	Pump liquid flow rate setpoint in mL/min	Liquid pressure average setpoint in mbar	Catholyte liquid pressure average actual in mbar	Catholyte liquid pressure standard deviation actual in mbar	Anolyte liquid pressure average actual in mbar	Anolyte liquid pressure standard deviation actual in mbar	Reactor differential pressure average in mbar (Gas compartment pressure - liquid compartment pressure)	Reactor differential pressure deviation in mbar	Gas feed pressure average in mbar	Gas feed pressure standard deviation in mbar	Gas feed temperature average in Celsius	Gas feed temperature Standard deviation in Celsius	Gas feed humidity average in % relative humidity	Gas feed humidity standard deviation in % relative humidity	Current average in mA	Current error in mA	Current density average in mA/cm^2	Current density error in mA/cm^2	Cathode potential average in V vs SHE (uncompensated)	Cathode potential error in V vs SHE (uncompensated)	Cathode potential average in V vs SHE (iR drop compensated)	Cathode potential error in V vs SHE (iR drop compensated)	Cell potential average in V	Cell potential error in V	Mass flow controller 1 (Feed) flow rate average set point in mLn/min	Mass flow controller 1 (Feed) flow rate set point deviation in mLn/min	Mass flow controller 1 (Feed) flow rate average actual in mLn/min	Mass flow controller 1 (Feed) flow rate deviation actual in mLn/min	Mass flow controller 2 (Purge) flow rate average set point in mLn/min	Mass flow controller 2 (Purge) flow rate set point deviation in mLn/min	Mass flow controller 2 (Purge) flow rate average actual in mLn/min	Mass flow controller 2 (Purge) flow rate standard deviation actual in mLn/min	Mass flow meter uncorrected flow rate average in mLn/min	Mass flow meter uncorrected flow rate standard deviation in mLn/min	Gas conversion factor	Mass flow meter corrected flow rate in mLn/min	Mass flow meter corrected flow rate error in mLn/min	CO2 conversion in % (0 to 100)	CO2 conversion error in % (0 to 100)	CO Volumetric concentration in %	H2 Volumetric concentration in %	CO faradaic efficiency in %	CO faradaic efficiency error in %
1.55056	182.924		Stable	13-Long run	22-Mar-2022;16:05:22	5711.53	160	750	749.337	5.74937	750.383	16.3964	-51.3826	1.15796	701.715	2.39751	19	0	86	0	-698.251	6.48393	-183.75	1.7063	-2.74348	0.0405446	-2.62416	0.0409596	-10.2334	0.00328984	50	0	49.9996	0.00843722	80	0	79.9986	0.00786095	133.273	10.2018	1.02767	136.961	10.5831	-5.68224	20.8382	2.1683	0.71738	61.0272	8.34084
1.55194	183.449		Stable	14-Long run	22-Mar-2022;16:25:30	6919.54	160	750	749.447	4.32443	749.968	12.0177	-51.4732	1.27862	699.77	0.708848	19	0	86	0	-699.802	6.04692	-184.158	1.5913	-2.73827	0.0360135	-2.61869	0.0361342	-10.2333	0.00362193	50	0	49.9991	0.00908354	80	0	79.9997	0.00809333	133.155	3.20656	1.02794	136.876	4.26622	-3.19932	11.0333	2.132	0.87026	59.8351	4.41151
1.55333	183.893		Stable	15-Long run	22-Mar-2022;16:45:36	8125.55	160	750	749.991	3.35877	750.554	12.0817	-54.4625	1.04648	698.747	0.73395	19	0	86	0	-696.544	7.6798	-183.301	2.021	-2.74184	0.0451696	-2.62281	0.0455476	-10.2341	0.00373774	50	0	50	0.0074641	80	0	79.9997	0.00825149	132.974	1.93329	1.02776	136.666	3.41015	-3.69442	9.92297	2.0931	0.88302	58.9276	4.05486
1.55472	183.571		Stable	16-Long run	22-Mar-2022;17:05:43	9332.55	160	750	750.183	2.75689	750.707	12.9081	-57.5186	1.28339	696.985	1.04335	19	0	86	0	-698.448	6.20511	-183.802	1.63292	-2.75245	0.0367051	-2.6331	0.0368162	-10.234	0.00312682	50	0	49.9989	0.00774644	80	0	80.0002	0.00783965	133.163	3.70177	1.02767	136.848	4.64912	-3.95481	11.5082	2.055	0.86867	57.7742	4.61853
1.55611	185.024		Stable	17-Long run	22-Mar-2022;17:25:49	10538.6	160	750	749.966	4.06033	748.603	16.2414	-60.143	0.501565	695.594	0.761047	19	0	86	0	-697.452	6.85995	-183.54	1.80525	-2.75591	0.0407717	-2.63673	0.0410613	-10.2343	0.00262496	50	0	50.0011	0.00873918	80	0	79.9996	0.00897057	133.046	2.01122	1.02744	136.697	3.45475	-3.03267	10.014	2.0358	0.85408	57.2529	4.04409
1.5575	183.247		Stable	18-Long run	22-Mar-2022;17:45:56	11745.6	160	750	750.114	3.49688	750.939	12.0253	-61.9576	0.775891	693.901	0.717028	19	0	86	0	-696.613	6.49674	-183.319	1.70967	-2.75889	0.0365656	-2.63985	0.0366808	-10.2351	0.00236146	50	0	50.0001	0.00814917	80	0	80.0003	0.00850716	133.594	1.89156	1.02765	137.287	3.39702	-4.73424	9.82957	2.1074	0.84698	59.5942	3.99905
1.55889	184.257		Stable	19-Long run	22-Mar-2022;18:06:03	12952.6	160	750	750.067	3.02305	750.751	11.972	-64.6447	0.752659	690.449	0.814415	19	0	86	0	-693.219	6.35964	-182.426	1.67359	-2.77129	0.0480882	-2.65283	0.0481377	-10.2355	0.00173238	50	0	50.0008	0.00770979	80	0	80.0012	0.00773388	134.152	3.67017	1.02734	137.819	4.63561	-3.75187	11.4575	2.1168	0.84301	60.386	4.59947
1.56028	184.943		Stable	20-Long run	22-Mar-2022;18:26:09	14158.6	160	750	749.766	3.75454	749.451	14.0703	-66.6957	0.516245	688.07	0.870814	19	0	86	0	-692.414	7.08718	-182.214	1.86505	-2.78437	0.0387299	-2.66605	0.0389563	-10.2354	0.00182959	50	0	50.0008	0.00809623	80	0	79.9996	0.00765774	134.099	2.42839	1.0277	137.814	3.73106	-3.70817	10.2753	1.9865	0.7976	56.7327	4.1686
1.56167	184.257		Stable	21-Long run	22-Mar-2022;18:46:16	15365.6	160	750	749.639	4.34629	750.525	10.5741	-67.8266	0.485585	687.149	0.489198	19	0	86	0	-689.77	6.31642	-181.518	1.66222	-2.78591	0.031631	-2.66804	0.0319187	-10.2359	0.000413803	50	0	50.0004	0.00775122	80	0	79.9995	0.00938956	134.076	3.51456	1.02734	137.741	4.51241	-3.95884	11.2787	2.0773	0.8101	59.5219	4.5355
1.56306	185.186		Stable	22-Long run	22-Mar-2022;19:06:23	16572.6	160	750	749.535	4.00308	749.829	13.2975	-68.8336	0.508048	685.603	0.707386	19	0	86	0	-689.329	6.73956	-181.402	1.77357	-2.76245	0.0385417	-2.64466	0.0384868	-10.2359	0.000652241	50	0	49.9999	0.00780094	80	0	79.9993	0.0082967	134.447	2.40888	1.02748	138.141	3.72304	-4.23091	10.2234	2.056	0.78908	59.1203	4.14964
1.56444	181.794		Stable	23-Long run	22-Mar-2022;19:26:29	17778.6	160	750	750.228	3.24684	750.1	13.9857	-69.6115	0.487395	684.849	0.509384	18.5235	0.500138	86	0	-689.295	6.31462	-181.393	1.66174	-2.77492	0.040632	-2.65713	0.0409516	-10.2359	0.000283353	50	0	49.9985	0.00762877	80	0	79.9997	0.00712407	134.327	2.30818	1.0272	137.981	3.65555	-4.91401	10.1064	2.0459	0.79556	58.7646	4.10586
1.56583	181.713		Stable	24-Long run	22-Mar-2022;19:46:36	18985.6	160	750	750.408	2.22627	751.095	12.869	-71.0335	0.898161	683.903	0.553037	18	0	86	0	-686.302	7.7269	-180.606	2.0334	-2.78088	0.0402524	-2.6636	0.0405377	-10.236	0.000117041	50	0	50.0001	0.00954717	80	0	80.001	0.00780436	134.708	2.02356	1.02723	138.376	3.48953	-5.35931	9.87076	2.0596	0.77924	59.5864	4.07761
1.56722	182.884		Stable	25-Long run	22-Mar-2022;20:06:42	20191.6	160	750	750.188	3.60789	749.987	12.8475	-73.133	0.688982	682.738	0.573712	18	0	86	0	-685.167	6.09992	-180.307	1.60524	-2.78673	0.0448166	-2.66965	0.0451955	-10.236	0.000117041	50	0	50.0005	0.00757804	80	0	80.0007	0.00804305	134.88	2.33754	1.02733	138.566	3.68374	-5.49818	10.0876	2.1099	0.80444	61.2267	4.1061
1.56861	181.188		Stable	26-Long run	22-Mar-2022;20:26:50	21399.6	160	750	750.365	2.80784	750.387	14.1495	-74.4074	0.747969	680.831	0.575095	18	0	86	0	-687.078	5.85648	-180.81	1.54118	-2.77927	0.0347539	-2.66186	0.0347114	-10.2359	0.000468165	50	0	49.9996	0.00902427	80	0	79.9997	0.00652941	135.081	4.02387	1.02711	138.743	4.93098	-5.27286	11.7197	2.0498	0.77943	59.3929	4.7284
1.57	181.431		Stable	27-Long run	22-Mar-2022;20:46:56	22605.6	160	750	749.817	4.34098	750.546	11.345	-77.4972	0.796283	679.64	0.656723	18	0	86	0	-686.157	5.55398	-180.568	1.46157	-2.78906	0.0393257	-2.67181	0.0393745	-10.236	7.1546e-15	50	0	50.0009	0.00798396	80	0	80.0003	0.00776707	135.751	2.81822	1.02689	139.401	4.01735	-6.44256	10.4129	1.9698	0.75553	57.4226	4.23796
1.57139	178.927		Stable	28-Long run	22-Mar-2022;21:07:03	23812.6	160	750	749.47	4.86406	750.145	16.7477	-78.5993	0.897008	678.034	0.739036	18	0	86	0	-683.757	6.1525	-179.936	1.61908	-2.79598	0.0337774	-2.67914	0.0338697	-10.236	7.1546e-15	50	0	49.9988	0.00889965	80	0	80.0002	0.00815464	135.949	4.26638	1.02708	139.631	5.1409	-7.0318	11.849	2.064	0.77975	60.4795	4.83375
1.57278	185.832		Stable	29-Long run	22-Mar-2022;21:27:10	25019.7	160	750	749.609	5.34392	749.937	14.8586	-78.7813	0.85114	677.924	0.567762	18	0	86	0	-685.251	7.23226	-180.329	1.90323	-2.77937	0.0426571	-2.66227	0.0430029	-10.236	0.000117041	50	0	50.0008	0.00793539	80	0	79.9995	0.00783917	135.685	3.43976	1.0274	139.403	4.47628	-5.98409	11.0283	2.134	0.78259	62.2923	4.51937
1.57417	184.701		Stable	30-Long run	22-Mar-2022;21:47:16	26225.7	160	750	750.216	3.20091	750.647	13.476	-79.4169	0.804352	676.65	0.535008	18	0	86	0	-686.165	6.43477	-180.57	1.69336	-2.78331	0.0385635	-2.66606	0.0388396	-10.236	7.1546e-15	50	0	50.0006	0.00809653	80	0	79.9995	0.00723526	135.833	3.36764	1.02723	139.531	4.42249	-6.6117	10.9137	2.1165	0.77207	61.7559	4.46379
1.57556	185.589		Stable	31-Long run	22-Mar-2022;22:07:23	27432.7	160	750	750.089	4.04292	749.254	17.2006	-81.6937	0.997538	675.081	0.579738	18	0	86	0	-685.415	6.54181	-180.372	1.72153	-2.7981	0.0506767	-2.68098	0.0508339	-10.236	0.000117041	50	0	49.9992	0.00846616	80	0	79.9995	0.00800629	135.943	4.30576	1.02685	139.593	5.17284	-6.95763	11.9001	2.0433	0.73566	59.712	4.86238
1.57694	185.387		Restabilizing
1.57833	186.195		Restabilizing
1.57972	186.114		Restabilizing
1.58111	183.813		Restabilizing
1.5825	186.558		Stable	36-Long run	23-Mar-2022;09:24:04	68033.9	160	630	630.476	5.04351	630.095	14.0904	-93.2527	2.333	541.013	1.71127	18	0	87	0	-687.605	5.93863	-180.949	1.5628	-2.78324	0.028511	-2.66574	0.0283387	-10.2359	0.000419284	50	0	49.999	0.00743254	80	0	80.0003	0.00992771	132.173	10.5469	1.02708	135.753	10.9093	0.0461225	22.3092	2.1318	0.72735	60.3911	8.62128
1.58389	184.378		Stable	37-Long run	23-Mar-2022;10:00:55	70244.9	160	630	629.924	4.49632	630.236	12.2416	-94.1812	0.810013	538.259	0.476455	19	0	87	0	-694.257	4.99477	-182.699	1.31441	-2.78273	0.0280518	-2.66409	0.0280628	-10.2358	0.00075776	50	0	49.9991	0.00907554	0	0	0	0	51.3675	2.76412	1.04563	53.7115	2.98363	4.77664	6.31328	5.2763	1.8209	58.5726	6.35411
1.58528	185.629		Stable	38-Long run	23-Mar-2022;10:21:01	71451	160	630	630.147	4.02007	631.102	12.2299	-96.3517	0.791881	537.37	0.547119	19	0	87	0	-694.034	4.98123	-182.641	1.31085	-2.77656	0.0246887	-2.65796	0.0246422	-10.2359	0.0005256	50	0	49.9982	0.00859524	0	0	0	0	51.086	2.99018	1.04558	53.4144	3.19199	5.18236	6.68668	5.2997	1.795	58.5257	6.72506
1.58667	185.872		Stable	39-Long run	23-Mar-2022;10:41:07	72657	160	630	630.074	3.81054	630.395	14.7409	-98.8663	1.09118	537.267	0.70749	19	0	87	0	-694.684	6.06718	-182.812	1.59663	-2.78252	0.0254052	-2.66381	0.0253225	-10.2357	0.00113106	50	0	49.9992	0.00820492	0	0	0	0	51.0143	2.3075	1.04587	53.3543	2.56322	5.48844	5.66392	5.2806	1.8031	58.1947	5.73084
1.58806	184.984		Stable	40-Long run	23-Mar-2022;11:01:15	73865	160	630	630.079	2.93448	629.138	13.5194	-100.917	0.78803	536.789	0.438355	19	0	87	0	-693.137	5.12983	-182.404	1.34996	-2.78862	0.0274488	-2.67017	0.0274199	-10.2359	0.000468165	50	0	50.0005	0.00787623	0	0	0	0	51.0951	2.78025	1.04559	53.4246	2.99632	5.05692	6.36047	5.3029	1.81	58.648	6.40336
1.58944	182.763		Stable	41-Long run	23-Mar-2022;11:21:21	75071	160	630	629.969	4.81627	630.155	14.1279	-104.38	0.871392	537.53	0.534561	19	0	87	0	-693.768	5.74862	-182.57	1.51279	-2.7706	0.0236307	-2.65205	0.023645	-10.2358	0.000855415	50	0	50.0001	0.00907548	0	0	0	0	50.7641	1.64452	1.0457	53.0841	1.98419	5.60086	4.79287	5.3022	1.794	58.2136	4.86394
1.59083	184.741		Stable	42-Long run	23-Mar-2022;11:41:29	76279	160	630	629.935	4.01979	630.163	13.517	-107.139	0.955002	536.926	0.503407	18.5374	0.499292	87	0	-694.07	4.96937	-182.65	1.30773	-2.76321	0.0215492	-2.6446	0.0212925	-10.2359	0.000433123	50	0	49.9991	0.00891586	0	0	0	0	51.1525	3.85554	1.04575	53.4928	4.01458	4.77744	8.08232	5.3494	1.7905	59.1582	8.11395
1.59222	183.651		Stable	43-Long run	23-Mar-2022;12:01:36	77486	160	630	629.79	4.25624	629.829	14.8918	-109.324	0.734705	537.492	0.403565	18	0	87	0	-694.705	5.24407	-182.817	1.38002	-2.75632	0.0210821	-2.63761	0.0209721	-10.2359	0.000541645	50	0	50.0002	0.00708595	0	0	0	0	51.096	3.95442	1.04599	53.4457	4.10944	5.21869	8.25353	5.3403	1.7888	58.9517	8.28797
1.59361	187.568		Stable	44-Long run	23-Mar-2022;12:21:42	78692	160	630	629.958	4.04882	629.305	18.5946	-109.217	0.785893	537.22	0.473367	18	0	87	0	-692.679	5.80634	-182.284	1.52798	-2.76389	0.0208973	-2.64552	0.0209791	-10.2359	0.000504546	50	0	49.9992	0.00829014	0	0	0	0	51.0649	2.09013	1.04593	53.4104	2.37001	4.85709	5.35634	5.3677	1.7864	59.3882	5.42151
1.595	184.984		Stable	45-Long run	23-Mar-2022;12:41:49	79899	160	630	630.422	2.24937	630.994	11.7875	-108.551	0.725671	537.183	0.468195	19	0	87	0	-696.826	5.89503	-183.375	1.55132	-2.75827	0.0197755	-2.6392	0.0196637	-10.2355	0.00131364	50	0	50	0.0091498	0.66482	2.49469	0.652047	2.44748	51.2661	3.60528	1.04579	53.6134	3.77565	5.95853	5.75659	5.4046	1.7706	59.6665	7.70133
1.59639	182.036		Stable	46-Long run	23-Mar-2022;13:01:55	81105	160	630	629.799	4.58804	629.511	13.653	-108.598	0.814471	536.841	0.471827	19	0	87	0	-698.574	5.88132	-183.835	1.54771	-2.74827	0.0210223	-2.6289	0.0209368	-10.2353	0.00147403	50	0	50.0002	0.00858686	0	0	0	0	51.0641	2.39974	1.04604	53.4153	2.64717	5.02496	5.79315	5.3924	1.7812	59.1634	5.85398
1.59778	184.297		Stable	47-Long run	23-Mar-2022;13:22:02	82312	160	630	630.205	3.83957	629.92	14.3675	-107.539	0.724811	536.401	0.40949	19	0	87	0	-696.76	5.74373	-183.358	1.51151	-2.76845	0.0214182	-2.64938	0.0213016	-10.2356	0.00116471	50	0	49.9988	0.00817243	0	0	0	0	50.9767	2.21835	1.04575	53.309	2.48278	5.31357	5.53996	5.4024	1.7745	59.3091	5.60093
1.59917	182.278		Stable	48-Long run	23-Mar-2022;13:42:09	83519	160	600	599.443	4.65238	599.604	13.2967	-81.5725	0.924959	508.84	0.600216	19	0	87	0	-699.718	5.53706	-184.136	1.45712	-2.75249	0.018484	-2.63292	0.0182384	-10.235	0.00186339	50	0	50.001	0.00950115	0	0	0	0	51.2489	3.75001	1.04582	53.5971	3.91399	4.79227	7.89485	5.4086	1.7568	59.4458	7.93439
1.60056	187.85		Stable	49-Long run	23-Mar-2022;14:02:15	84725	160	600	599.991	4.105	599.26	15.627	-82.6707	0.958731	507.694	0.66632	19	0	87	0	-699.852	5.41223	-184.172	1.42427	-2.75766	0.0228078	-2.63807	0.0224867	-10.235	0.00198913	50	0	50	0.00851217	0	0	0	0	50.963	2.39424	1.04595	53.3046	2.64117	5.29758	5.79232	5.4002	1.7441	59.0182	5.84369
1.60194	188.012		Stable	50-Long run	23-Mar-2022;14:22:23	85933	160	600	600.04	4.2604	599.64	13.8891	-83.7109	0.693455	508.042	0.433479	19	0	87	0	-701.916	5.01406	-184.715	1.31949	-2.7581	0.021133	-2.63816	0.0211451	-10.2342	0.0025969	50	0	49.9993	0.00824594	0	0	0	0	51.0493	3.93549	1.0458	53.3876	4.09085	5.46589	8.2289	5.4515	1.7339	59.4961	8.25983
1.60333	187.083		Stable	51-Long run	23-Mar-2022;14:42:28	87138.1	160	600	599.739	5.35795	600.901	10.1886	-84.6113	0.674955	507.595	0.469014	19	0	87	0	-703.661	4.97516	-185.174	1.30925	-2.74821	0.0196928	-2.62796	0.0195828	-10.2335	0.00332098	50	0	49.9995	0.00748123	0	0	0	0	50.8668	1.2633	1.0461	53.2116	1.68384	5.7849	4.36049	5.4255	1.7362	58.8709	4.41741
1.60472	183.49		Stable	52-Long run	23-Mar-2022;15:02:35	88345.1	160	600	600.488	2.54605	600.315	12.7197	-85.4805	0.651825	507.269	0.41543	19	0	87	0	-704.867	4.51694	-185.491	1.18867	-2.74697	0.0192923	-2.62652	0.0189427	-10.2325	0.00305524	50	0	49.9994	0.00858129	0	0	0	0	51.0525	2.04739	1.0459	53.396	2.33224	5.46764	5.29888	5.4251	1.7282	58.9694	5.33746
1.60611	184.136		Stable	53-Long run	23-Mar-2022;15:22:41	89551.1	160	600	600.306	3.54546	600.641	11.2692	-86.9066	0.665135	506.676	0.363196	19	0	87	0	-706.693	5.04313	-185.972	1.32714	-2.73896	0.0171322	-2.6182	0.0167831	-10.2317	0.00406436	50	0	49.9995	0.00738749	0	0	0	0	50.9643	2.23567	1.04621	53.3196	2.49859	5.54364	5.56412	5.4946	1.7343	59.4853	5.60967
1.6075	186.114		Stable	54-Long run	23-Mar-2022;15:42:49	90759.1	160	600	599.791	4.08334	600.224	12.5121	-88.8075	0.704009	506.945	0.452216	19	0	87	0	-705.294	5.55253	-185.604	1.46119	-2.74862	0.0172541	-2.62809	0.0169431	-10.2323	0.00375602	50	0	50	0.00827189	0	0	0	0	50.7271	1.67327	1.04608	53.0646	2.00808	6.11219	4.82914	5.4756	1.7055	59.1132	4.89286
1.60889	182.884		Restabilizing	55-Long run	23-Mar-2022;16:51:04	94854.1	160	600	600.01	4.63108	599.477	12.2184	-91.7851	0.76471	514.087	0.795871	19	0	87	0	-710.273	4.84318	-186.914	1.27452	-2.74861	0.0192967	-2.62724	0.0191154	-10.2301	0.00415105	50	0	49.9994	0.00895312	10	0	9.99876	0.006066	62.9271	1.93185	1.04067	65.4866	2.36428	1.63752	5.64844	3.2649	2.5882	43.1931	4.74335
1.61028	184.822		Restabilizing	56-Long run	23-Mar-2022;17:11:12	96062.1	160	600	600.272	3.52906	600.037	12.6365	-95.4251	0.573548	510.47	0.520358	19	0	87	0	-708.644	4.0895	-186.485	1.07618	-2.73199	0.0182047	-2.61089	0.0180649	-10.232	0.003468	50	0	50.0004	0.00922802	10	0	9.99957	0.00645458	62.6677	1.84624	1.04108	65.242	2.29215	2.04877	5.56316	3.2967	2.689	43.5508	4.65579
1.61167	180.744		Restabilizing
1.61306	184.176		Restabilizing	58-Long run	23-Mar-2022;19:00:34	102624	160	600	600.275	4.41583	600.359	11.946	-83.4456	2.16714	517.959	1.85771	19	0	87	0	-697.522	4.74496	-183.558	1.24867	-2.73091	0.019961	-2.61171	0.0197121	-10.2359	0.000493197	50	0	49.9999	0.00854332	10	0	10.0002	0.00627534	62.2471	5.33481	1.04054	64.7703	5.50246	2.63191	10.8602	3.6705	2.2339	48.9059	9.03514
1.61444	183.247		Restabilizing	59-Long run	23-Mar-2022;19:20:41	103831	160	600	599.778	5.06152	600.683	11.5692	-86.1568	0.867415	515.735	0.640519	19	0	87	0	-700.387	6.34609	-184.312	1.67002	-2.72395	0.020936	-2.60426	0.0207296	-10.2355	0.001677	50	0	49.9998	0.00831192	10	0	9.99906	0.00557349	62.4394	3.00196	1.04083	64.9885	3.29271	1.64147	7.08534	3.7136	2.1618	49.4437	5.95746
1.61583	180.906		Restabilizing	60-Long run	23-Mar-2022;19:40:48	105038	160	600	600.223	3.95329	599.79	12.7851	-88.5042	1.11431	514.183	0.882939	18.2853	0.452193	87	0	-701.868	3.85007	-184.702	1.01318	-2.72165	0.0244637	-2.60171	0.0243584	-10.2358	0.000700707	50	0	49.9993	0.00805601	10	0	9.99948	0.00631028	62.5336	3.59414	1.04084	65.0873	3.84104	1.52473	7.96462	3.8266	2.1528	50.918	6.64282
1.61722	186.316		Stable	61-Long run	23-Mar-2022;20:00:54	106244	160	600	600.368	3.0778	600.487	10.7977	-91.0476	0.848798	512.676	0.463854	18	0	87	0	-701.942	5.17293	-184.722	1.3613	-2.70827	0.0176755	-2.58832	0.0171999	-10.2355	0.00109531	50	0	50	0.00894076	10	0	10.0007	0.00594392	62.27	3.19559	1.04082	64.8118	3.46872	1.94776	7.38701	3.8798	2.1089	51.402	6.17955
1.61861	180.906		Stable	62-Long run	23-Mar-2022;20:21:01	107451	160	600	599.699	5.038	599.995	13.8246	-92.6835	0.822949	511.273	0.489406	18	0	87	0	-703.443	5.06735	-185.117	1.33351	-2.70969	0.0138826	-2.58948	0.0135834	-10.2352	0.00157066	50	0	50.0007	0.00867487	10	0	10	0.0058452	62.2468	3.19352	1.04097	64.7969	3.46676	1.64639	7.3812	3.9111	2.0763	51.6942	6.17605
1.62	183.247		Stable	63-Long run	23-Mar-2022;20:41:07	108657	160	600	599.983	4.82545	600.338	12.897	-93.9747	0.821827	509.446	0.460581	18	0	87	0	-699.019	5.07985	-183.952	1.3368	-2.71976	0.0138427	-2.60031	0.0137157	-10.2358	0.00068773	50	0	49.9996	0.00741459	10	0	10.0002	0.00619333	62.3201	3.21233	1.04053	64.8462	3.48428	2.27753	7.41343	3.9596	2.0108	52.7065	6.19668
1.62139	183.005		Stable	64-Long run	23-Mar-2022;21:01:14	109864	160	600	599.9	4.95316	598.96	17.4382	-91.4199	1.09149	506.639	0.683341	18	0	87	0	-702.564	5.93607	-184.885	1.56212	-2.69597	0.015555	-2.57592	0.0150688	-10.2351	0.00175059	50	0	50.0007	0.00796081	10	0	10.0004	0.00569366	62.419	3.3765	1.04102	64.9795	3.63745	2.17096	7.6495	3.9966	2.0097	53.0394	6.40701
1.62278	181.996		Stable	65-Long run	23-Mar-2022;21:21:20	111070	160	600	599.722	5.47392	600.147	12.5131	-93.6778	0.793652	505.653	0.432327	18	0	87	0	-700.168	4.73771	-184.255	1.24677	-2.70618	0.0213246	-2.58653	0.0208486	-10.2359	0.000276725	50	0	50	0.00735834	10	0	9.99972	0.00638385	62.2159	3.20371	1.04074	64.7502	3.47566	2.59463	7.41182	3.9435	1.9606	52.3286	6.18636
1.62417	179.008		Stable	66-Long run	23-Mar-2022;21:41:26	112276	160	600	600.271	3.68489	599.047	14.859	-94.5925	0.825458	505.009	0.598158	18	0	87	0	-705.102	4.62399	-185.553	1.21684	-2.6982	0.0171531	-2.57771	0.0165993	-10.2348	0.00233494	50	0	50.0009	0.00791109	10	0	10.0008	0.00641996	62.119	1.31788	1.04063	64.643	1.88332	2.54696	5.04015	4.0156	1.9635	52.8248	4.23297
1.62556	184.539		Stable	67-Long run	23-Mar-2022;22:01:34	113484	160	600	599.911	4.86599	599.196	15.1588	-95.2831	0.983498	504.237	0.598566	18	0	87	0	-702.394	4.54633	-184.841	1.1964	-2.69415	0.0177619	-2.57412	0.0175376	-10.2354	0.00148061	50	0	49.9994	0.00837115	10	0	9.99979	0.00599915	62.1946	3.47554	1.04066	64.7237	3.72748	2.3935	7.82416	4.0142	1.9467	53.0761	6.52578
1.62694	185.024		Stable	68-Long run	23-Mar-2022;22:21:40	114690	160	600	599.72	4.51873	599.962	12.344	-95.9858	0.81809	503.861	0.471154	18	0	87	0	-704.169	4.51182	-185.308	1.18732	-2.69151	0.0138752	-2.57118	0.0136211	-10.2352	0.00197773	50	0	50.0009	0.00889492	10	0	10.0006	0.00647949	62.0911	3.29987	1.04089	64.6298	3.56362	2.57953	7.56592	4.0136	1.9159	52.8576	6.3098
1.62833	182.844		Stable	69-Long run	23-Mar-2022;22:41:47	115897	160	600	599.846	5.45432	599.731	14.8097	-93.9475	1.00239	502.484	0.626513	18	0	87	0	-701.395	5.37585	-184.578	1.4147	-2.69239	0.0169292	-2.57254	0.016432	-10.2357	0.000967955	50	0	49.9995	0.00849656	10	0	10.0005	0.00643197	62.0575	3.33825	1.04077	64.5877	3.5988	2.92307	7.6321	4.0017	1.892	52.8749	6.3745
1.62972	183.368		Stable	70-Long run	23-Mar-2022;23:01:53	117103	160	600	600.121	3.62843	600.966	11.7097	-95.7004	0.869366	501.918	0.544352	18	0	87	0	-704.982	3.60636	-185.522	0.949041	-2.69591	0.0138132	-2.57544	0.0134764	-10.2352	0.00159013	50	0	50.0001	0.00767069	10	0	9.9998	0.00588178	62.1031	3.20744	1.04087	64.6411	3.47828	2.7767	7.42802	4.0838	1.9019	53.7295	6.18191
1.63111	185.549		Stable	71-Long run	23-Mar-2022;23:22:00	118310	160	600	599.949	4.08333	600.001	13.2923	-97.3148	0.866044	501.523	0.477383	18	0	87	0	-699.4	5.72504	-184.053	1.50659	-2.69496	0.013529	-2.57544	0.0130594	-10.2357	0.00130947	50	0	50.0006	0.00802669	10	0	9.99956	0.00622126	62.0038	3.22158	1.04048	64.5138	3.49012	2.65179	7.45686	4.1168	1.8823	54.4884	6.23994
1.6325	187.689		Stable	72-Long run	23-Mar-2022;23:42:05	119515	160	579.96	580.396	2.89843	579.935	13.8673	-93.5702	0.814948	482.465	0.433705	18	0	87	0	-699.143	6.16389	-183.985	1.62208	-2.68232	0.0129052	-2.56285	0.0122633	-10.2357	0.000740303	50	0	50.0005	0.00737263	10	0	9.99978	0.0056891	61.9071	1.01096	1.04053	64.4163	1.67902	2.81577	4.792	4.0799	1.8786	53.9383	4.07077
1.63389	184.418		Stable	73-Long run	24-Mar-2022;00:02:12	120722	160	579.96	580.24	4.45564	579.417	14.7671	-95.4328	0.861304	481.695	0.466967	18	0	87	0	-703.041	5.04959	-185.011	1.32884	-2.68341	0.0112193	-2.56327	0.0106818	-10.2354	0.00129564	50	0	49.9993	0.00831301	10	0	9.99997	0.00694819	62.0106	1.1548	1.04057	64.5262	1.77112	2.56484	4.90087	4.0465	1.861	53.2908	4.12915
1.63528	184.58		Stable	74-Long run	24-Mar-2022;00:22:20	121930	160	579.96	579.833	4.71485	580.189	12.8796	-96.5352	1.30496	481.084	0.740821	18	0	87	0	-702.116	4.97328	-184.767	1.30876	-2.67259	0.0114035	-2.55262	0.0109244	-10.2356	0.000856875	50	0	50.0011	0.00931129	10	0	9.99934	0.00576785	62.1791	3.22517	1.04056	64.7011	3.49497	2.3674	7.44453	4.0991	1.8593	54.2012	6.21935
1.63667	183.086		Stable	75-Long run	24-Mar-2022;00:42:26	123136	160	579.96	580.342	3.11001	580.251	12.5084	-97.2645	0.902086	480.166	0.548233	18	0	87	0	-700.665	4.81786	-184.386	1.26786	-2.6803	0.0126158	-2.56057	0.0121156	-10.2359	0.00067339	50	0	50.001	0.00743552	10	0	9.99995	0.00591199	62.1909	1.16976	1.04055	64.7127	1.78383	2.47186	4.90958	4.0535	1.8265	53.7189	4.13174
1.63806	185.428		Stable	76-Long run	24-Mar-2022;01:02:32	124342	160	579.96	579.61	5.37477	580.45	10.7586	-97.7293	0.834205	479.309	0.450812	18	0	87	0	-699.123	5.28256	-183.98	1.39015	-2.68469	0.0117564	-2.56522	0.0111809	-10.2357	0.00117532	50	0	50	0.00765138	10	0	10.0003	0.00599233	62.0621	1.09215	1.04059	64.5811	1.73183	2.71103	4.85106	4.0887	1.833	54.1945	4.09416
1.63944	184.741		Stable	77-Long run	24-Mar-2022;01:22:39	125549	160	579.96	580.228	3.42317	579.635	13.0644	-98.7385	0.819941	478.904	0.448507	18	0	87	0	-701.175	4.96549	-184.52	1.30671	-2.68428	0.0127968	-2.56447	0.0122768	-10.2358	0.000862986	50	0	50.0004	0.00850236	10	0	10.0011	0.00625107	62.1931	3.14067	1.04065	64.721	3.41735	2.61303	7.32017	4.0493	1.8263	53.6311	6.11402
1.64083	184.984		Stable	78-Long run	24-Mar-2022;01:42:47	126757	160	579.96	579.983	4.25323	579.917	13.9467	-100.577	0.835502	478.142	0.465517	18	0	87	0	-700.607	4.67288	-184.37	1.22971	-2.68064	0.0121327	-2.56091	0.0117339	-10.2359	0.000480865	50	0	49.9999	0.00838473	10	0	10.0003	0.00616462	62.1641	3.15694	1.04065	64.6911	3.43207	2.56064	7.34582	4.0697	1.8333	53.9201	6.13117
1.64222	184.539		Stable	79-Long run	24-Mar-2022;02:02:53	127963	160	579.96	579.802	5.46568	579.134	14.1446	-100.782	0.864348	477.677	0.50664	18	0	87	0	-702.49	5.92197	-184.866	1.55841	-2.68543	0.0152239	-2.56539	0.0145183	-10.2353	0.00163391	50	0	49.9994	0.00862198	10	0	10.0006	0.00583889	62.3172	3.12274	1.04057	64.8456	3.40188	2.47746	7.2828	4.1094	1.8256	54.4298	6.10184
1.64361	183.086		Stable	80-Long run	24-Mar-2022;02:22:59	129169	160	579.96	580.286	3.63408	579.526	13.852	-101.913	0.854339	477.612	0.468384	18	0	87	0	-699.873	5.68986	-184.177	1.49733	-2.68145	0.0122524	-2.56185	0.0116471	-10.2358	0.000810961	50	0	49.9997	0.0104863	10	0	9.99984	0.00586906	62.08	1.20056	1.0405	64.5942	1.80228	2.82293	4.94016	4.0869	1.8109	54.1235	4.17683
1.645	183.086		Stable	81-Long run	24-Mar-2022;02:43:06	130376	160	579.96	580.031	4.57035	580.164	13.022	-101.695	0.857573	476.657	0.532876	18	0	87	0	-702.763	4.71246	-184.938	1.24012	-2.6828	0.0115827	-2.56271	0.011205	-10.2354	0.0016047	50	0	49.9994	0.00920968	10	0	9.99943	0.0062601	62.2801	3.19414	1.04048	64.8014	3.46713	2.51075	7.39242	4.0942	1.8253	54.1704	6.1706
1.64639	183.692		Stable	82-Long run	24-Mar-2022;03:03:13	131583	160	579.96	580.208	3.68236	580.86	13.0268	-102.624	0.883772	476.683	0.4427	18	0	87	0	-701.204	4.83609	-184.527	1.27265	-2.68124	0.0109745	-2.56142	0.0106202	-10.2358	0.000583816	50	0	49.999	0.00938551	10	0	9.99956	0.00587483	62.2231	1.26649	1.04056	64.7469	1.84923	2.56631	4.99238	4.0723	1.8173	53.955	4.19915
1.64778	182.682		Stable	83-Long run	24-Mar-2022;03:23:20	132790	160	579.96	579.999	4.52146	580.165	12.8928	-102.452	0.890961	475.434	0.464704	18	0	87	0	-703.05	6.05538	-185.013	1.59352	-2.673	0.0143493	-2.55286	0.0136945	-10.235	0.00225446	50	0	50.0004	0.00824205	10	0	9.99901	0.00618337	62.2646	3.21661	1.04054	64.7891	3.48777	2.44464	7.42607	4.0575	1.7957	53.6528	6.22266
1.64917	184.943		Stable	84-Long run	24-Mar-2022;03:43:26	133996	160	579.96	580.571	3.99109	579.173	14.2001	-103.485	0.802933	475.473	0.458053	18	0	87	0	-701.905	4.10336	-184.712	1.07983	-2.67854	0.0100197	-2.5586	0.00968618	-10.2358	0.000616344	50	0	50.0005	0.00839667	10	0	9.99917	0.00578993	62.2177	3.0766	1.04055	64.7409	3.35869	2.48788	7.22189	4.105	1.7999	54.329	6.02129
1.65056	183.813		Stable	85-Long run	24-Mar-2022;04:03:33	135203	160	579.96	580.046	4.1683	580.471	12.3525	-104.071	0.864905	474.709	0.460441	18	0	87	0	-703.514	4.17109	-185.135	1.09766	-2.68003	0.0119146	-2.55981	0.0114427	-10.2355	0.00116892	50	0	50.0009	0.00875738	10	0	10.0003	0.00630203	62.3254	3.13406	1.04045	64.8467	3.41221	2.55496	7.30028	4.1015	1.7924	54.247	6.08603
1.65194	182.803		Stable	86-Long run	24-Mar-2022;04:23:40	136410	160	579.96	580.036	4.72204	579.27	14.9718	-104.327	0.829629	473.897	0.490716	18	0	87	0	-705.334	4.30301	-185.614	1.13237	-2.6755	0.011547	-2.55497	0.0110267	-10.2349	0.00207335	50	0	50	0.00812921	10	0	10.0008	0.00617324	62.2828	2.63202	1.04045	64.8021	2.95734	2.62499	6.58322	4.1077	1.8071	54.1515	5.49537
1.65333	186.356		Stable	87-Long run	24-Mar-2022;04:43:46	137616	160	579.96	579.834	4.94221	579.115	15.3464	-105.043	0.788999	474.049	0.4036	18	0	87	0	-703.584	5.63336	-185.154	1.48246	-2.67672	0.0134709	-2.55649	0.0131445	-10.2351	0.00206537	50	0	49.9994	0.00904192	10	0	9.99976	0.00608687	62.197	2.78517	1.04064	64.7245	3.09384	2.59642	6.80222	4.1287	1.788	54.4984	5.69996
1.65472	186.074		Stable	88-Long run	24-Mar-2022;05:03:53	138823	160	579.96	579.477	5.9721	580.235	14.2628	-105.666	0.861346	474.107	0.444279	18	0	87	0	-702.328	4.51775	-184.823	1.18888	-2.67341	0.0108895	-2.55339	0.0104012	-10.2356	0.00132373	50	0	49.9999	0.00717188	10	0	9.99957	0.00619724	62.1609	3.13352	1.04057	64.6826	3.41043	2.81391	7.31463	4.1599	1.7759	54.9728	6.1003
1.65611	183.328		Stable	89-Long run	24-Mar-2022;05:24:00	140030	160	579.96	579.811	4.58113	580.421	11.5063	-106.086	0.819308	473.585	0.434278	18	0	87	0	-701.204	4.33618	-184.527	1.1411	-2.67665	0.0096212	-2.55683	0.0093756	-10.2359	0.0003148	50	0	49.9995	0.00881666	10	0	10.0003	0.00564696	62.1545	2.87436	1.04047	64.6697	3.17379	2.91865	6.93705	4.1284	1.7625	54.6331	5.78514
1.6575	185.953		Stable	90-Long run	24-Mar-2022;05:44:07	141237	160	579.96	580.065	4.73584	579.569	13.6219	-106.796	0.87186	473.805	0.513459	18	0	87	0	-705.504	4.80867	-185.659	1.26544	-2.67591	0.010615	-2.55535	0.0100651	-10.2348	0.00206028	50	0	49.9994	0.00881345	10	0	10.0006	0.00569972	62.087	2.71699	1.04073	64.616	3.03166	2.84008	6.71538	4.1805	1.779	54.9397	5.61049
1.65889	188.173		Stable	91-Long run	24-Mar-2022;06:04:13	142443	160	579.96	580.074	4.7315	579.794	13.3197	-107.192	1.51998	473.768	1.01297	18	0	87	0	-704.231	4.71517	-185.324	1.24083	-2.68118	0.0109711	-2.56084	0.0104475	-10.2352	0.00163529	50	0	49.9995	0.00743579	10	0	9.99979	0.00617277	62.0653	3.02082	1.04069	64.5907	3.30646	3.02956	7.15714	4.2101	1.7673	55.407	5.97105
1.66028	183.651		Stable	92-Long run	24-Mar-2022;06:24:19	143649	160	579.96	579.957	3.8858	579.995	12.8689	-107.603	0.89677	473.578	0.485959	18	0	87	0	-703.439	4.02193	-185.116	1.0584	-2.67151	0.0111875	-2.55131	0.0109539	-10.2355	0.0013043	50	0	50.0003	0.00849736	10	0	10	0.00510041	61.9363	1.11229	1.04071	64.4576	1.74275	3.09079	4.87206	4.2184	1.765	55.4643	4.07884
1.66167	184.297		Stable	93-Long run	24-Mar-2022;06:44:26	144856	160	579.96	580.015	4.55222	579.579	13.9895	-107.516	0.871191	473.435	0.463182	18	0	87	0	-702.593	5.36361	-184.893	1.41148	-2.67901	0.0154049	-2.55895	0.0147287	-10.2351	0.00224578	50	0	49.9969	0.00943731	10	0	9.99954	0.00575275	61.8956	1.17427	1.04058	64.4074	1.78204	3.05905	4.9231	4.1917	1.7421	55.1366	4.15188
1.66306	182.884		Stable	94-Long run	24-Mar-2022;07:04:34	146064	160	579.96	579.647	5.26932	579.43	15.1726	-107.677	0.906544	473.308	0.512903	18	0	87	0	-702.842	4.60032	-184.958	1.21061	-2.67732	0.00869324	-2.55722	0.00819137	-10.2356	0.00134455	50	0	50.0009	0.00811243	10	0	10.0003	0.00610154	62.1837	4.10811	1.04059	64.7079	4.32321	2.99586	8.83377	4.1768	1.739	55.1774	7.35294
1.66444	186.397		Stable	95-Long run	24-Mar-2022;07:24:39	147269	160	579.96	580.003	4.1734	579.574	14.7415	-107.177	0.929717	473.102	0.483941	18	0	87	0	-702.324	4.32813	-184.822	1.13898	-2.67401	0.0106631	-2.554	0.0101453	-10.2355	0.00101638	50	0	50.0005	0.00892521	10	0	9.99943	0.00576671	62.029	1.35486	1.0406	64.5471	1.90794	2.84711	5.07852	4.1607	1.7139	54.8686	4.25641
1.66583	182.359		Stable	96-Long run	24-Mar-2022;07:44:46	148476	160	570	569.456	5.11888	569.773	14.0777	-101.725	0.802672	463.924	0.39109	18	0	87	0	-702.141	5.06547	-184.774	1.33302	-2.66827	0.0141763	-2.54829	0.0135464	-10.2356	0.00109394	50	0	49.9992	0.00899571	10	0	10	0.00543045	62.2609	2.68139	1.04055	64.7854	3.00127	2.46287	6.65091	4.1922	1.7287	55.5025	5.56612
1.66722	185.105		Stable	97-Long run	24-Mar-2022;08:04:53	149683	160	570	570.059	5.86602	570.314	13.1772	-103.83	1.11589	463.371	0.683868	18	0	87	0	-701.901	4.9273	-184.711	1.29666	-2.67023	0.00936868	-2.55029	0.00889654	-10.2356	0.00114359	50	0	49.9988	0.00791979	10	0	9.99993	0.00536802	62.0952	1.4237	1.04055	64.6131	1.95832	2.98434	5.14367	4.1529	1.705	54.8548	4.3219
1.66861	185.629		Stable	98-Long run	24-Mar-2022;08:25:00	150890	160	570	569.976	5.12155	568.994	15.1066	-104.118	0.924092	462.881	0.471726	18	0	87	0	-701.789	4.56005	-184.681	1.20001	-2.66476	0.0130951	-2.54483	0.0126658	-10.2358	0.00084452	50	0	49.9995	0.00857139	10	0	10.001	0.00614029	62.1459	2.15295	1.04051	64.6631	2.53889	2.71631	5.95723	4.202	1.6962	55.5551	4.9838
1.67	185.186		Stable	99-Long run	24-Mar-2022;08:45:07	152097	160	570	569.602	5.93226	570.32	12.3804	-105.238	0.927491	462.701	0.461506	18	0	87	0	-700.333	4.6269	-184.298	1.21761	-2.67868	0.0129589	-2.559	0.0124963	-10.2359	0.000393262	50	0	49.9998	0.00853665	10	0	9.99988	0.00540341	62.3849	3.59066	1.04043	64.9072	3.83628	2.29199	7.98493	4.1458	1.6969	55.1333	6.66104
1.67139	184.338		Stable	100-Long run	24-Mar-2022;09:05:13	153303	160	570	569.845	4.99536	570.91	12.4152	-105.898	0.914079	462.232	0.446305	18	0	87	0	-700.474	5.43354	-184.335	1.42988	-2.67151	0.0142821	-2.55182	0.0136406	-10.2356	0.00119118	50	0	50.0001	0.00786998	10	0	9.99897	0.00606398	62.251	2.33628	1.04024	64.7563	2.6969	2.63184	6.18689	4.1928	1.7057	55.6176	5.19099
1.67278	185.105		Stable	101-Long run	24-Mar-2022;09:25:21	154511	160	570	570.036	4.30445	569.195	14.3376	-106.225	1.01346	462.568	0.593634	18	0	87	0	-704.007	5.82974	-185.265	1.53414	-2.67489	0.0126711	-2.55459	0.0121383	-10.2347	0.00234361	50	0	49.9992	0.00970309	10	0	9.99938	0.00587241	62.3117	3.66779	1.04085	64.857	3.90839	2.88227	8.11785	4.2756	1.7027	56.519	6.78236
1.67417	186.558		Stable	102-Long run	24-Mar-2022;09:45:26	155716	160	570	570.153	3.79121	571.233	11.8327	-106.211	0.99247	462.616	0.516988	18	0	87	0	-703.12	4.75043	-185.032	1.25011	-2.67003	0.0119292	-2.54988	0.0113548	-10.2354	0.00171943	50	0	49.9994	0.00841778	10	0	9.99992	0.00632399	62.1339	1.3876	1.0405	64.65	1.93273	2.69764	5.10579	4.2235	1.6739	55.7224	4.28879
1.67556	181.713		Stable	103-Long run	24-Mar-2022;10:05:33	156923	160	570	569.881	4.21403	571.057	10.9389	-104.889	0.959762	462.144	0.480309	18	0	87	0	-707.905	5.28763	-186.291	1.39148	-2.67381	0.0120625	-2.55284	0.0114339	-10.233	0.00342377	50	0	49.999	0.00843539	10	0	10.0011	0.00639279	62.3289	1.37768	1.04061	64.8602	1.92878	2.40672	5.0899	4.2942	1.6989	56.4551	4.28965
1.67694	183.005		Stable	104-Long run	24-Mar-2022;10:25:40	158131	160	570	570.162	4.03521	570.254	12.2043	-103.797	0.955733	461.981	0.532883	19	0	87	0	-709.809	4.52375	-186.792	1.19046	-2.67043	0.0113114	-2.54914	0.0108488	-10.2321	0.00375488	50	0	50.0011	0.00809398	10	0	9.99953	0.00699308	62.2588	1.81676	1.04082	64.8002	2.26278	2.60067	5.5489	4.2597	1.6904	55.7997	4.64755
1.67833	182.117		Stable	105-Long run	24-Mar-2022;10:45:47	159338	160	570	570.239	4.15931	570.241	12.872	-104.284	0.836599	462.021	0.520773	19	0	87	0	-709.39	3.78723	-186.682	0.99664	-2.67422	0.00962169	-2.55299	0.00924571	-10.2328	0.00273367	50	0	49.9996	0.00788034	10	0	10.0003	0.00577919	61.8443	2.1693	1.04086	64.3711	2.54981	3.43772	5.99816	4.2919	1.6907	55.8822	4.99754
1.67972	182.077		Stable	106-Long run	24-Mar-2022;11:05:53	160544	160	570	569.896	3.74094	571.291	10.6865	-104.831	0.805699	462.405	0.401514	18	0	87	0	-709.087	4.33506	-186.602	1.1408	-2.66847	0.012344	-2.5473	0.0119129	-10.2329	0.00308562	50	0	49.9991	0.00809366	10	0	9.99998	0.00664797	61.9607	1.75403	1.04077	64.4869	2.20872	3.0455	5.4924	4.3019	1.6881	56.1371	4.594
1.68111	187.083		Stable	107-Long run	24-Mar-2022;11:26:00	161751	160	570	569.662	5.1911	570.945	12.0666	-105.566	0.860848	462.031	0.454895	18	0	87	0	-711.289	5.19556	-187.181	1.36725	-2.66847	0.012231	-2.54693	0.0114693	-10.2311	0.00390426	50	0	49.9998	0.0086275	10	0	10.0006	0.00585419	62.032	1.64452	1.04085	64.5657	2.1239	3.13607	5.37139	4.3044	1.6723	56.0643	4.51159
1.6825	186.801		Stable	108-Long run	24-Mar-2022;11:46:07	162958	103.075	555.678	549.724	10.4488	556.324	21.3299	-104.688	4.14262	440.513	7.11556	18	0	87	0	-711.915	4.59937	-187.346	1.21036	-2.68212	0.00922738	-2.56047	0.00867409	-10.2307	0.00365046	50	0	49.9988	0.00745532	10	0	9.99993	0.00588965	63.9368	4.97016	1.04001	66.4948	5.15902	-0.96035	9.96621	4.2143	1.6324	56.4811	8.34338
1.68389	188.456		Stable	109-Long run	24-Mar-2022;12:06:14	164165	100	529.98	530.252	7.0215	530.913	15.1935	-105.831	1.45275	421.852	1.00786	18.0139	0.117032	87	0	-710.646	4.46858	-187.012	1.17594	-2.67374	0.00935164	-2.55231	0.00878998	-10.2321	0.00362693	50	0	49.9999	0.00832591	10	0	10.001	0.00598672	62.5188	3.60555	1.04065	65.0604	3.85144	1.97342	7.99075	4.2982	1.6876	56.4635	6.66629
1.68528	184.984		Stable	110-Long run	24-Mar-2022;12:26:20	165371	100	529.98	529.837	9.18217	530.926	13.9465	-106.341	1.33973	422.119	0.732202	18	0	87	0	-708.768	4.65627	-186.518	1.22533	-2.67104	0.010037	-2.54993	0.00952068	-10.2331	0.00308026	50	0	49.9999	0.00854729	10	0	9.99953	0.00573394	62.3146	2.0151	1.04071	64.8512	2.42542	2.76493	5.78066	4.2862	1.6802	56.2736	4.83932
1.68667	183.49		Stable	111-Long run	24-Mar-2022;12:46:28	166579	100	529.98	530.36	7.68384	530.617	14.4251	-104.753	1.32036	421.459	0.583808	18	0	87	0	-708.374	4.82568	-186.414	1.26992	-2.67949	0.0117624	-2.55844	0.0112021	-10.2333	0.00310792	50	0	50.0001	0.00843623	10	0	9.99948	0.00515885	62.4137	3.63406	1.04061	64.9481	3.8773	2.53134	8.05214	4.3275	1.6643	56.9323	6.71589
1.68806	183.207		Stable	112-Long run	24-Mar-2022;13:06:34	167785	100	529.98	530.118	6.91848	530.839	13.1172	-105.753	1.24734	422.118	0.598308	18	0	87	0	-710.136	4.16557	-186.878	1.0962	-2.68151	0.0114179	-2.56016	0.0109035	-10.2323	0.00337363	50	0	49.9995	0.00784597	10	0	9.99993	0.00617472	62.1386	1.67643	1.0407	64.6679	2.14992	3.00291	5.40136	4.2664	1.6254	55.7477	4.51627
1.68944	184.862		Stable	113-Long run	24-Mar-2022;13:26:40	168991	100	529.98	529.831	8.66998	529.899	16.5136	-105.703	1.27538	422.337	0.634952	18.2493	0.433213	87	0	-708.137	4.25931	-186.352	1.12087	-2.67523	0.0126352	-2.55422	0.0121937	-10.2335	0.00290231	50	0	50.0007	0.00933883	10	0	10.0006	0.00566736	62.2288	1.83187	1.04061	64.7559	2.27422	2.79903	5.56932	4.3104	1.6217	56.5584	4.65788
1.69083	186.477		Stable	114-Long run	24-Mar-2022;13:46:47	170198	100	529.98	529.991	7.66603	529.238	17.5139	-105.753	1.27579	422.906	0.648717	18.9861	0.117032	87	0	-710.729	4.50645	-187.034	1.18591	-2.67199	0.0122256	-2.55054	0.0116453	-10.2315	0.00356387	50	0	49.9999	0.00802923	10	0	10.0004	0.00603223	62.4403	3.76856	1.04054	64.9717	4.00378	2.31197	8.25704	4.3571	1.6316	57.1526	6.88305
1.69222	185.468		Stable	115-Long run	24-Mar-2022;14:06:55	171406	100	529.98	530.508	8.72535	530.024	16.9436	-105.83	1.31232	422.935	0.612987	19	0	87	0	-709.892	4.86328	-186.814	1.27981	-2.67307	0.0108891	-2.55176	0.0102067	-10.2321	0.00342202	50	0	50	0.00882331	10	0	10	0.00609277	62.373	3.40504	1.04068	64.9106	3.66327	2.42203	7.70141	4.3383	1.625	56.9195	6.428
1.69361	183.126		Stable	116-Long run	24-Mar-2022;14:27:01	172612	100	529.98	529.789	8.17838	530.346	13.1453	-105.41	1.19423	422.788	0.536428	19	0	87	0	-712.587	4.89147	-187.523	1.28723	-2.67368	0.0101148	-2.55191	0.00962401	-10.23	0.00400694	50	0	49.9995	0.0090059	10	0	10.0013	0.00560083	62.4959	3.44269	1.04073	65.0413	3.69931	2.36078	7.74769	4.3392	1.6321	56.8302	6.46687
1.695	182.682		Stable	117-Long run	24-Mar-2022;14:47:07	173818	100	529.98	529.326	10.7325	530.496	13.5842	-105.482	1.27193	422.92	0.5982	19	0	87.3528	0.478499	-711.314	4.44571	-187.188	1.16992	-2.67489	0.0118498	-2.55334	0.0113284	-10.2311	0.00372517	50	0	49.999	0.00873065	10	0	9.9997	0.00572732	62.3576	1.69466	1.04055	64.886	2.16686	2.51764	5.41014	4.3427	1.6275	56.8417	4.53242
1.69639	185.791		Stable	118-Long run	24-Mar-2022;15:07:14	175025	100	529.98	529.446	9.3814	530.451	13.2222	-105.885	1.34931	422.694	0.679117	19	0	88	0	-714.528	6.07832	-188.034	1.59956	-2.67604	0.0122494	-2.55394	0.0115778	-10.2282	0.00503948	50	0	50.0004	0.00765589	10	0	9.99879	0.00651445	62.6495	3.51579	1.04089	65.2112	3.76879	2.50801	7.84725	4.3575	1.6151	57.0635	6.56693
1.69778	184.58		Stable	119-Long run	24-Mar-2022;15:27:21	176232	100	529.98	529.843	9.50568	529.053	19.2941	-105.638	1.34152	422.702	0.598394	19	0	88	0	-714.304	4.76167	-187.975	1.25307	-2.67381	0.0126663	-2.55175	0.0120113	-10.2284	0.00409973	50	0	50.0009	0.00824088	10	0	9.99961	0.0064367	62.261	3.53399	1.04079	64.8005	3.78267	2.97021	7.91592	4.3985	1.595	57.2556	6.59694
1.69917	181.229		Stable	120-Long run	24-Mar-2022;15:47:28	177439	100	529.98	530.19	8.03647	529.394	17.6873	-105.308	1.37728	423.141	0.618767	19	0	88	0	-714.42	4.89666	-188.005	1.28859	-2.67476	0.0107991	-2.55268	0.0102107	-10.2273	0.00424954	50	0	49.9993	0.0082199	10	0	10.0005	0.00808017	62.4946	3.61709	1.04081	65.0452	3.8622	2.61663	8.01891	4.3642	1.6109	57.0143	6.68778
1.70056	183.086		Stable	121-Long run	24-Mar-2022;16:07:34	178645	100	529.98	530.393	7.92915	531.32	14.7727	-104.028	1.38364	423.428	0.645989	19	0	88	0	-714.673	4.06352	-188.072	1.06935	-2.67732	0.0103355	-2.5552	0.00985882	-10.2276	0.00356177	50	0	50.0005	0.00834381	10	0	10	0.00556148	62.1193	3.55642	1.04089	64.6596	3.80264	3.29081	7.96732	4.4639	1.5863	57.9506	6.62643
1.70194	185.589		Stable	122-Long run	24-Mar-2022;16:27:41	179852	100	529.98	529.638	7.76626	530.085	12.7922	-104.997	1.24046	423.531	0.61798	19	0	88	0	-714.582	4.33537	-188.048	1.14089	-2.67786	0.00984156	-2.55576	0.00930286	-10.2279	0.00385258	50	0	50.0011	0.00783941	10	0	10.0003	0.00663153	62.3731	3.47457	1.04076	64.9156	3.72806	2.83152	7.81294	4.4066	1.5724	57.4406	6.50764
1.70333	184.903		Stable	123-Long run	24-Mar-2022;16:47:47	181058	100	529.98	530.489	7.33585	529.567	17.2195	-105.251	1.27065	423.653	0.591893	19	0	88	0	-716.605	4.18376	-188.58	1.10099	-2.67564	0.00948218	-2.55318	0.00899533	-10.226	0.00365908	50	0	50.0005	0.00978381	10	0	10.0003	0.00652974	62.2756	3.37711	1.041	64.8292	3.63685	2.89118	7.67194	4.4207	1.5709	57.3851	6.38842
1.70472	181.874		Restabilizing	124-Long run	24-Mar-2022;17:15:31	182722	100	529.98	530.023	8.09342	530.148	13.8597	-101.276	1.11251	423.181	0.530673	19	0	88	0	-715.419	5.37868	-188.268	1.41544	-2.68043	0.0137372	-2.55818	0.0129441	-10.2192	0.00476001	50	0	50.0009	0.00785667	10	0	10.0006	0.00515981	62.9444	3.43534	1.0406	65.5001	3.69592	1.92679	7.69383	3.5745	2.3807	46.9585	6.43462
1.70611	184.943		Restabilizing	125-Long run	24-Mar-2022;17:35:37	183928	100	529.98	529.432	9.36221	530.379	16.2354	-103.439	1.47053	421.248	0.709863	19	0	88	0	-713.333	4.0124	-187.719	1.05589	-2.64874	0.0108312	-2.52685	0.0104254	-10.2219	0.00356029	50	0	49.9998	0.00826887	10	0	10.0001	0.00587735	63.078	3.82141	1.04071	65.6458	4.05834	1.4961	8.26686	3.3068	2.6883	43.6657	6.89461
1.7075	183.449		Restabilizing	126-Long run	24-Mar-2022;17:55:44	185135	100	529.98	530.247	8.03956	528.213	19.8861	-104.488	1.22842	420.528	0.731824	19	0	87	0	-716.576	5.05845	-188.573	1.33117	-2.64658	0.0139759	-2.52413	0.0133437	-10.2195	0.0045315	50	0	50.0001	0.00794106	10	0	9.99983	0.006326	63.142	3.72377	1.04078	65.7166	3.96707	1.41179	8.10848	3.2477	2.7564	42.7372	6.77786
1.70889	183.651		Restabilizing	127-Long run	24-Mar-2022;18:15:50	186341	100	529.98	530.588	6.80526	530.841	13.4735	-104.555	1.23136	420.586	0.606595	19	0	87	0	-713.881	4.99172	-187.863	1.31361	-2.64868	0.0121428	-2.52669	0.0114793	-10.2224	0.00440618	50	0	49.9995	0.00819164	10	0	9.99981	0.00614541	63.07	2.01043	1.04091	65.6502	2.431	1.84816	5.73678	3.2791	2.6831	43.2696	4.81672
1.71028	179.331		Restabilizing	128-Long run	24-Mar-2022;18:35:58	187549	100	529.98	529.923	7.72065	530.232	15.4577	-104.543	1.32618	420.445	0.677581	18.759	0.428282	87	0	-710.742	4.51836	-187.037	1.18904	-2.65908	0.0141978	-2.53763	0.0136949	-10.2254	0.00389829	50	0	50.0006	0.00851241	10	0	10.0003	0.00580749	63.04	3.59683	1.04076	65.6094	3.84737	1.73483	7.92756	3.3437	2.5971	44.2894	6.61749
1.71167	182.238		Restabilizing	129-Long run	24-Mar-2022;18:56:04	188755	100	529.98	529.937	8.0599	529.778	17.0841	-104.729	1.28932	420.719	0.694768	18	0	87	0	-710.451	4.43918	-186.961	1.1682	-2.65536	0.0134364	-2.53396	0.0128486	-10.226	0.00412311	50	0	50.0001	0.00807466	10	0	9.99977	0.00665772	62.9994	3.56842	1.0407	65.5635	3.82045	1.6629	7.88695	3.4829	2.5398	46.1197	6.58373
1.71306	181.996		Restabilizing	130-Long run	24-Mar-2022;19:16:11	189962	100	529.98	529.772	8.85915	530.839	14.5712	-105.762	1.32606	421.214	0.659511	18	0	87	0	-710.961	5.58129	-187.095	1.46876	-2.65422	0.0127151	-2.53273	0.0119303	-10.2256	0.00499189	50	0	49.9994	0.00801986	10	0	10.0002	0.006016	63.1632	4.4541	1.04058	65.7261	4.65941	1.11931	9.25481	3.5438	2.4708	47.0088	7.7377
1.71444	181.834		Restabilizing	131-Long run	24-Mar-2022;19:36:18	191169	100	529.98	529.838	9.87018	529.901	16.3872	-105.956	1.29905	420.927	0.686298	18	0	87	0	-711.322	5.58992	-187.19	1.47103	-2.65165	0.0139144	-2.5301	0.0131068	-10.2255	0.00491382	50	0	50.0008	0.0076335	10	0	9.99995	0.0058091	62.9767	3.5611	1.04073	65.5418	3.81347	1.84732	7.88013	3.5795	2.3913	47.3252	6.59326
1.71583	185.186		Restabilizing	132-Long run	24-Mar-2022;19:56:24	192375	100	529.98	530.114	9.48172	530.471	17.0149	-106.381	1.29441	421.306	0.627084	18	0	87	0	-709.518	5.72088	-186.715	1.50549	-2.64962	0.0132709	-2.52838	0.0125273	-10.2272	0.00513072	50	0	50.0005	0.00875183	10	0	10.0008	0.00571741	62.901	3.67863	1.04087	65.4716	3.923	1.55661	8.06246	3.639	2.3345	48.1825	6.7493
1.71722	180.663		Restabilizing	133-Long run	24-Mar-2022;20:16:31	193582	100	529.98	530.29	7.80931	529.939	16.2467	-105.673	1.36633	421.377	0.745374	18	0	87	0	-708.942	4.51792	-186.564	1.18893	-2.6507	0.0132206	-2.52956	0.0126244	-10.2276	0.0040924	50	0	50.0009	0.0100702	10	0	10	0.00623341	63.0954	3.61792	1.04073	65.6653	3.86749	1.30954	7.94922	3.729	2.2927	49.5605	6.64038
1.71861	186.074		Restabilizing	134-Long run	24-Mar-2022;20:36:38	194789	100	529.98	529.726	8.92039	530.977	13.6679	-105.62	1.36542	421.381	0.680053	18	0	87	0	-708.967	4.12694	-186.57	1.08604	-2.65199	0.0104326	-2.53084	0.00990868	-10.2275	0.00367137	50	0	49.9996	0.00873315	10	0	10.0004	0.00535062	62.9892	3.66546	1.04084	65.562	3.9113	1.5086	8.0337	3.764	2.2473	49.9452	6.70296
1.72	184.903		Restabilizing	135-Long run	24-Mar-2022;20:56:44	195995	100	529.98	529.628	8.87716	530.599	15.3906	-106.048	1.36467	421.516	0.713734	18	0	87	0	-708.357	5.38004	-186.41	1.4158	-2.65712	0.0126274	-2.53608	0.0119566	-10.2282	0.0046136	50	0	50.0006	0.00710335	10	0	10.0015	0.00561078	62.7846	3.817	1.04077	65.3443	4.0521	1.81841	8.29216	3.8086	2.209	50.4126	6.93045
1.72139	185.468		Restabilizing	136-Long run	24-Mar-2022;21:16:51	197202	100	529.98	529.842	7.17687	529.656	15.2962	-106.382	1.24679	421.806	0.642223	18	0	87	0	-708.921	4.72413	-186.558	1.24319	-2.65908	0.0111421	-2.53794	0.0105426	-10.2278	0.00421904	50	0	50.0004	0.00826496	10	0	9.99974	0.0060119	62.8341	3.67511	1.04094	65.4063	3.91926	1.72982	8.065	3.7993	2.1479	50.2971	6.73426
1.72278	184.782		Restabilizing	137-Long run	24-Mar-2022;21:36:57	198408	100	529.98	530.076	7.14019	530.392	13.8686	-105.53	1.1839	421.723	0.608808	18	0	87	0	-708.328	5.02368	-186.402	1.32202	-2.65982	0.014739	-2.53878	0.0140886	-10.2282	0.004347	50	0	49.9992	0.00950152	10	0	9.99993	0.00632229	62.8982	3.62017	1.04083	65.4664	3.86818	1.93022	7.97806	3.8303	2.1063	50.7966	6.66447
1.72417	185.468		Stable	138-Long run	24-Mar-2022;21:57:05	199616	100	529.98	529.766	8.45123	529.182	15.7855	-106.021	1.22035	421.951	0.694796	18	0	87	0	-708.867	4.47799	-186.544	1.17842	-2.66523	0.0115888	-2.5441	0.0109875	-10.2276	0.0039244	50	0	50.0005	0.00763583	10	0	10.0006	0.00533675	62.8116	3.51785	1.04078	65.3728	3.77186	1.88126	7.82873	3.8586	2.0845	51.0599	6.5337
1.72556	181.874		Stable	139-Long run	24-Mar-2022;22:17:12	200823	100	529.98	530.589	6.9047	530.718	15.928	-105.744	1.16618	421.717	0.61852	18	0	87	0	-708.569	4.56256	-186.465	1.20067	-2.66584	0.0112293	-2.54476	0.0106886	-10.2282	0.00406977	50	0	49.999	0.00874622	10	0	9.99904	0.00507555	62.9457	4.61617	1.04078	65.5127	4.81338	1.35931	9.54512	3.9288	2.0692	52.122	7.96221
1.72694	185.145		Stable	140-Long run	24-Mar-2022;22:37:18	202029	100	529.98	530.336	8.5751	530.11	15.3097	-106.459	1.28344	421.612	0.695648	18	0	87	0	-705.173	4.61127	-185.572	1.21349	-2.6655	0.0121478	-2.545	0.0115912	-10.2311	0.00390983	50	0	50.0012	0.00839374	10	0	10.0012	0.00567151	62.6981	3.69637	1.04075	65.2527	3.93801	1.85008	8.113	3.9431	2.0435	52.3551	6.77118
1.72833	182.884		Stable	141-Long run	24-Mar-2022;22:57:24	203235	100	529.98	530.422	6.51911	530.044	16.8618	-107.116	1.33139	421.779	0.705387	18	0	87	0	-705.89	4.04357	-185.761	1.0641	-2.65584	0.0119193	-2.53521	0.0113888	-10.2306	0.00348441	50	0	50.0009	0.00793803	10	0	10.0003	0.00622515	62.7059	3.59656	1.04079	65.2634	3.84458	1.67764	7.95549	3.9915	2.0164	52.9525	6.63554
1.72972	185.589		Stable	142-Long run	24-Mar-2022;23:17:31	204442	100	529.98	529.318	10.0218	530.293	14.6664	-107.415	1.2534	421.723	0.660199	18	0	87	0	-705.857	4.46255	-185.752	1.17435	-2.66374	0.0124145	-2.54313	0.011751	-10.2307	0.00379802	50	0	49.9982	0.00874723	10	0	9.99994	0.00573192	62.7513	3.66353	1.04061	65.2996	3.90748	1.53145	8.05347	3.992	1.9858	52.991	6.72362
1.73111	185.751		Stable	143-Long run	24-Mar-2022;23:37:38	205649	100	529.98	529.717	7.82941	529.008	17.8008	-106.852	1.29342	421.255	0.650663	18	0	87	0	-705.533	4.67747	-185.667	1.23091	-2.66516	0.0142785	-2.5446	0.0137184	-10.2308	0.00381616	50	0	50.0011	0.00751806	10	0	9.99902	0.00599649	62.7046	3.60168	1.04077	65.2611	3.84934	1.42124	7.95988	3.9986	1.9553	53.0716	6.65059
1.7325	182.399		Stable	144-Long run	24-Mar-2022;23:57:45	206856	100	529.98	529.838	8.49419	530.011	13.1781	-107.461	1.16406	421.649	0.588808	18	0	87	0	-706.242	5.15233	-185.853	1.35588	-2.66381	0.0151274	-2.54313	0.0144895	-10.2304	0.00431545	50	0	50.0006	0.00824655	10	0	9.99932	0.00633401	62.8732	4.34339	1.04077	65.4368	4.55196	1.4156	9.11235	4.0266	1.9459	53.5334	7.61064
1.73389	184.378		Stable	145-Long run	25-Mar-2022;00:17:51	208062	100	529.98	529.972	7.86579	530.736	13.1833	-107.231	1.18701	421.431	0.586324	18	0	87	0	-703.589	5.68494	-185.155	1.49604	-2.6703	0.0140359	-2.55007	0.0132546	-10.2322	0.00381163	50	0	50.0003	0.00789463	10	0	9.99991	0.00597286	62.729	3.42874	1.0406	65.2755	3.68806	1.55125	7.69662	4.0232	1.9119	53.5576	6.44789
1.73528	185.791		Stable	146-Long run	25-Mar-2022;00:37:58	209269	100	510	510.249	6.77076	510.668	12.6085	-100.038	1.30984	402.419	0.636199	18	0	87	0	-703.244	3.90379	-185.064	1.02731	-2.66273	0.0121018	-2.54256	0.0117039	-10.233	0.003	50	0	49.9993	0.00859964	10	0	10.0008	0.00627691	63.4049	3.83086	1.0405	65.9731	4.06944	0.363082	8.23616	4.0152	1.9005	54.0487	6.88161
1.73667	183.611		Stable	147-Long run	25-Mar-2022;00:58:05	210476	100	510	509.859	7.59853	511.548	13.0667	-101.89	1.30173	402.626	0.654754	18	0	87	0	-704.833	4.6696	-185.482	1.22884	-2.66395	0.0107908	-2.5435	0.0103468	-10.2317	0.00375688	50	0	49.9996	0.00666861	10	0	10.0009	0.00568403	62.7267	3.81698	1.04068	65.2787	4.05159	1.65784	8.29573	4.0405	1.8939	53.6956	6.92538
1.73806	184.257		Stable	148-Long run	25-Mar-2022;01:18:11	211682	100	510	509.953	7.45524	509.659	14.819	-102.083	1.36195	402.345	0.67521	18	0	87	0	-705.247	4.04142	-185.591	1.06353	-2.66516	0.0109634	-2.54465	0.0104785	-10.2315	0.0035168	50	0	49.9997	0.00712196	10	0	9.99995	0.00626981	62.8139	3.58079	1.0407	65.3705	3.83058	1.63973	7.92168	4.0535	1.8818	53.9124	6.608
1.73944	183.611		Stable	149-Long run	25-Mar-2022;01:38:19	212890	100	510	509.116	11.3072	509.826	16.2021	-102.368	4.01297	402.403	3.13096	18	0	87.004	0.0631194	-705.757	3.68184	-185.726	0.968906	-2.66408	0.0109218	-2.54348	0.0105223	-10.231	0.00305038	50	0	49.9997	0.008154	10	0	9.99986	0.00486038	62.325	2.81327	1.04069	64.8613	3.12042	2.71675	6.83525	4.0585	1.8646	53.5197	5.6936
1.74083	182.763		Restabilizing	150-Long run	25-Mar-2022;08:52:01	238912	100	510	510.089	7.78827	509.489	17.7901	-104.6	0.826035	408.437	0.566514	18	0	87	0	-709.473	4.61608	-186.703	1.21476	-2.66753	0.0133182	-2.54629	0.0127816	-10.2299	0.00400113	50	0	49.9994	0.00769615	10	0	10.0002	0.00604789	63.1993	3.63575	1.04029	65.7454	3.88456	0.764933	7.96204	3.5273	2.3998	46.9018	6.65834
1.74222	181.955		Restabilizing	151-Long run	25-Mar-2022;09:12:07	240118	100	510	509.165	10.2722	509.238	17.3832	-106.46	0.872172	405.944	0.636957	18	0	87	0	-709.232	4.93201	-186.64	1.2979	-2.66219	0.012347	-2.54099	0.0118481	-10.2308	0.00424353	50	0	49.9985	0.00817946	10	0	10.0004	0.00650773	63.3557	3.55677	1.0405	65.9219	3.81216	0.557047	7.82503	3.3919	2.5367	45.2378	6.55171
1.74361	185.226		Restabilizing	152-Long run	25-Mar-2022;09:32:13	241324	100	510	509.124	8.02272	509.725	13.2624	-107.288	0.674826	405.226	0.470089	18	0	87	0	-708.967	4.49286	-186.57	1.18233	-2.65827	0.0148345	-2.53712	0.0143146	-10.231	0.00378594	50	0	49.9997	0.00810603	10	0	9.99953	0.00523957	63.1834	1.71732	1.04047	65.7406	2.19561	1.05784	5.3968	3.3723	2.6101	44.8695	4.53386
1.745	186.154		Restabilizing	153-Long run	25-Mar-2022;09:52:20	242531	100	510	509.474	8.14459	510.268	14.7016	-107.353	0.864372	405.063	0.71468	18	0	87	0	-709.178	3.99919	-186.626	1.05242	-2.65084	0.010995	-2.52965	0.0104881	-10.2312	0.00350011	50	0	49.9987	0.00925237	10	0	10.0003	0.00588751	63.1499	2.1319	1.04058	65.7126	2.53284	0.661364	5.86776	3.3993	2.5842	45.196	4.91676
1.74639	186.356		Restabilizing	154-Long run	25-Mar-2022;10:12:27	243738	100	510	509.745	7.06251	508.921	14.8204	-107.262	0.889327	405.332	0.553155	18	0	87	0	-711.691	4.47941	-187.287	1.17879	-2.64868	0.0106987	-2.52706	0.0101806	-10.2289	0.00396077	50	0	50.0001	0.00824261	10	0	10	0.00591846	63.2096	3.66977	1.04067	65.7802	3.91685	0.518911	8.00795	3.4739	2.5502	46.0722	6.69713
1.74778	182.803		Restabilizing	155-Long run	25-Mar-2022;10:32:33	244944	100	510	509.957	7.62288	509.154	16.4849	-107.194	0.949873	405.292	0.668754	18	0	87	0	-710.854	4.06448	-187.067	1.0696	-2.66442	0.0144643	-2.54295	0.0141004	-10.2298	0.00370314	50	0	49.9996	0.00828466	10	0	9.99993	0.00599579	63.0102	2.33182	1.04083	65.5832	2.70208	0.996594	6.12616	3.5086	2.4648	46.4477	5.12855
1.74917	184.984		Restabilizing	156-Long run	25-Mar-2022;10:52:41	246152	100	510	510.303	6.15167	511.108	13.7576	-107.219	0.869461	405.048	0.545866	18	0	87	0	-713.478	4.15885	-187.757	1.09443	-2.65759	0.0109689	-2.53567	0.0104767	-10.2276	0.00361678	50	0	50.0007	0.00828663	10	0	10.0002	0.00566171	63.2449	3.68689	1.04078	65.824	3.93326	0.863069	8.03513	3.5734	2.4093	47.3045	6.71159
1.75056	184.176		Restabilizing	157-Long run	25-Mar-2022;11:12:46	247357	100	510	510.068	7.63478	510.275	14.6444	-107.354	0.87895	404.837	0.609559	18	0	87	0	-716.091	3.90206	-188.445	1.02686	-2.65746	0.0138836	-2.53509	0.013483	-10.2252	0.00348678	50	0	49.9999	0.00879246	10	0	9.99975	0.0055497	63.1438	2.25735	1.04078	65.7187	2.6395	0.885989	6.02468	3.6685	2.3625	48.3089	5.04263
1.75194	186.881		Restabilizing	158-Long run	25-Mar-2022;11:32:54	248565	100	510	509.578	7.90071	509.564	15.7267	-107.115	0.828737	405.108	0.560204	18.9224	0.267853	88	0	-715.813	4.5627	-188.372	1.20071	-2.65942	0.0137252	-2.5371	0.0130737	-10.2255	0.0037903	50	0	50.0003	0.00729785	10	0	9.99995	0.00582577	63.2411	3.69919	1.04107	65.8382	3.94502	0.805533	8.05213	3.6859	2.3183	48.6451	6.73129
1.75333	186.558		Restabilizing	159-Long run	25-Mar-2022;11:53:00	249771	100	510	510.078	5.94302	509.259	17.6462	-107.258	0.80585	404.843	0.58274	19	0	88	0	-717.128	4.25168	-188.718	1.11886	-2.65266	0.0119629	-2.53012	0.0113996	-10.2246	0.00367771	50	0	50.0005	0.00869392	10	0	9.99995	0.00570918	63.1346	3.71016	1.04086	65.7143	3.95432	1.1356	8.08401	3.7863	2.2868	49.7847	6.7499
1.75611	182.077		Stable	161-Long run	25-Mar-2022;12:33:13	252184	100	510	509.419	9.10742	509.962	17.0313	-107.039	0.95122	405.154	0.70803	18.2078	0.406264	87.9584	0.199838	-714.897	4.79298	-188.131	1.26131	-2.6578	0.0113557	-2.53563	0.0107532	-10.2268	0.00427789	50	0	49.9997	0.00913971	10	0	10.0004	0.00529571	62.7321	2.35607	1.04103	65.3063	2.72028	1.7929	6.17876	3.8407	2.2064	50.3431	5.17689
1.7575	185.872		Stable	162-Long run	25-Mar-2022;12:53:20	253391	100	510	509.486	7.56234	509.978	13.806	-107.017	0.863151	405.268	0.561524	18	0	87	0	-718.712	4.06304	-189.135	1.06922	-2.66064	0.0131754	-2.53782	0.0126058	-10.2235	0.0036486	50	0	49.9999	0.00791696	10	0	10.0008	0.00521683	62.7615	2.01603	1.04116	65.3449	2.43226	1.74	5.75381	3.917	2.2017	51.1009	4.81396
1.75889	184.903		Stable	163-Long run	25-Mar-2022;13:13:26	254597	100	510	509.978	6.77292	509.526	17.5249	-107.108	0.997377	405.035	0.695393	18	0	87	0	-715.531	5.35556	-188.298	1.40936	-2.66732	0.0114663	-2.54505	0.010778	-10.2264	0.00470432	50	0	49.9993	0.00819917	10	0	10.0003	0.00585297	62.7935	2.41049	1.04117	65.3785	2.76837	1.67049	6.24498	3.8783	2.128	50.847	5.24311
1.76028	187.406		Stable	164-Long run	25-Mar-2022;13:33:33	255804	100	510	510.113	5.76403	510.217	12.8314	-107.22	0.825946	405.104	0.58384	18	0	87	0	-715.158	4.00036	-188.199	1.05273	-2.66509	0.0125349	-2.54289	0.0120468	-10.2269	0.00349431	50	0	50.001	0.00846041	10	0	9.99974	0.00614267	62.6924	2.02001	1.04119	65.2746	2.43476	1.86912	5.76231	3.911	2.1228	51.221	4.81933
1.76167	184.176		Stable	165-Long run	25-Mar-2022;13:53:39	257010	100	510	510.062	6.36062	509.257	15.6081	-107.263	0.723173	404.884	0.486104	18	0	87	0	-716.842	4.95864	-188.643	1.30491	-2.65949	0.0118506	-2.53699	0.0111747	-10.2253	0.00441503	50	0	49.9997	0.00884532	10	0	10.0002	0.00637618	62.726	1.71261	1.04102	65.2992	2.18665	1.80512	5.4117	3.9421	2.1027	51.5264	4.54885
1.76306	182.198		Stable	166-Long run	25-Mar-2022;14:13:47	258218	100	510	510.017	7.06095	510.675	14.2252	-107.499	0.851729	404.92	0.603644	18	0	87	0	-716.02	4.04283	-188.426	1.0639	-2.66097	0.0114691	-2.53862	0.0108992	-10.2262	0.00355776	50	0	50.0012	0.00879223	10	0	10.0012	0.00623046	62.8577	3.48433	1.0412	65.4473	3.74139	1.50857	7.76712	3.9415	2.0801	51.6946	6.48065
1.76444	184.903		Stable	167-Long run	25-Mar-2022;14:33:53	259424	100	510	510.077	7.51423	510.015	15.1151	-107.727	0.873373	404.802	0.593378	18	0	87	0	-716.551	3.59218	-188.566	0.945311	-2.65847	0.0112243	-2.53603	0.0108081	-10.2256	0.00317507	50	0	50.0002	0.00890028	10	0	10.0005	0.00557005	62.836	3.56804	1.04116	65.4225	3.81926	1.7502	7.89975	3.9814	2.061	52.1595	6.58269
1.76583	183.611		Stable	168-Long run	25-Mar-2022;14:53:59	260630	100	510	509.962	7.01782	510.924	14.7727	-107.465	0.832339	404.638	0.585998	18	0	87	0	-717.393	4.80008	-188.788	1.26318	-2.65996	0.0113213	-2.53737	0.0106852	-10.2249	0.0042933	50	0	49.9999	0.008437	10	0	10.0005	0.00606486	62.7002	1.91098	1.04096	65.2684	2.34484	1.82263	5.63401	4.0304	2.0509	52.6153	4.72806
1.76722	183.247		Stable	169-Long run	25-Mar-2022;15:14:05	261836	100	510	510.355	6.23995	509.958	14.8645	-107.545	0.806595	404.631	0.590249	18	0	87	0	-717.654	3.82174	-188.856	1.00572	-2.65786	0.00966354	-2.53523	0.00921119	-10.2247	0.00345499	50	0	50.0006	0.00917427	10	0	10.0001	0.00580921	62.6639	1.78103	1.04096	65.2304	2.23972	1.84883	5.48862	4.0384	2.0408	52.6698	4.59052
1.76861	186.074		Stable	170-Long run	25-Mar-2022;15:34:12	263043	100	510	510.581	5.15537	510.74	15.2373	-107.774	0.860635	404.222	0.591414	18	0	87	0	-717.907	4.28493	-188.923	1.12761	-2.65996	0.010106	-2.53728	0.00966251	-10.2243	0.00374947	50	0	49.999	0.0086095	10	0	9.99987	0.0048968	62.7053	1.92831	1.04115	65.2853	2.35933	1.85046	5.65391	3.999	2.001	52.1815	4.73459
1.77	185.67		Stable	171-Long run	25-Mar-2022;15:54:19	264250	100	510	510.248	5.98337	511.062	13.5697	-107.786	0.871946	404.455	0.599089	18	0	87	0	-718.62	4.65359	-189.111	1.22463	-2.66097	0.0137543	-2.53817	0.013116	-10.2238	0.00414417	50	0	50.0002	0.00822762	10	0	9.9992	0.00585123	62.5339	1.98308	1.04113	65.1056	2.40217	2.22501	5.72801	4.0522	2.0065	52.6778	4.79926
1.77139	185.508		Stable	172-Long run	25-Mar-2022;16:14:26	265457	100	499.98	499.546	7.60726	499.43	14.1525	-107.397	0.870644	394.367	0.630818	18	0	87.5944	0.491683	-716.477	4.45358	-188.546	1.17199	-2.66205	0.0125603	-2.53962	0.0120148	-10.2256	0.00397534	50	0	50.0009	0.00753255	10	0	9.99935	0.00526	63.4847	2.20619	1.04101	66.0882	2.60011	0.761635	5.94464	4.0379	1.9622	53.4435	4.98649
1.77278	183.207		Stable	173-Long run	25-Mar-2022;16:34:32	266663	100	499.98	500.037	7.34833	500.068	15.7944	-107.769	0.784319	394.534	0.563567	18	0	88	0	-717.41	5.16795	-188.792	1.35999	-2.67307	0.00997369	-2.55048	0.00934439	-10.2249	0.0044718	50	0	49.9994	0.00892665	10	0	9.99933	0.00587176	62.5419	1.98842	1.04107	65.1107	2.4066	2.28564	5.73474	4.0009	1.9629	52.1027	4.81462
1.77417	183.247		Stable	174-Long run	25-Mar-2022;16:54:39	267870	100	499.98	499.986	6.66954	500.186	16.0076	-107.773	0.845858	394.311	0.600754	18	0	87.2133	0.410204	-716.431	4.6915	-188.534	1.2346	-2.66577	0.0124273	-2.54335	0.0117682	-10.2257	0.00415702	50	0	50.0006	0.00872234	10	0	10.0009	0.00660912	63.0277	3.67994	1.04102	65.6128	3.92532	1.58539	8.0528	4.0507	1.9539	53.2307	6.72457
1.77556	183.651		Stable	175-Long run	25-Mar-2022;17:14:46	269077	100	499.98	499.543	7.66909	499.816	14.6929	-107.806	0.827518	394.54	0.566418	18.0111	0.104824	88	0	-716.066	4.39893	-188.438	1.15761	-2.66408	0.0113734	-2.54172	0.0109087	-10.2262	0.00386153	50	0	50.0001	0.00917853	10	0	9.99941	0.00572743	62.5061	1.80025	1.04123	65.0831	2.2534	2.58877	5.52181	4.0944	1.9551	53.3978	4.62226
1.77694	182.278		Stable	176-Long run	25-Mar-2022;17:34:53	270284	100	499.98	500.163	7.67983	500.874	16.1052	-107.841	0.98447	394.474	0.619094	18	0	88	0	-717.741	5.097	-188.879	1.34132	-2.6678	0.0111707	-2.54515	0.0106479	-10.2248	0.00435787	50	0	50.0005	0.00741792	10	0	10	0.00556937	62.6284	3.63724	1.04115	65.2057	3.88241	2.33028	8.03242	4.0813	1.9233	53.2027	6.70489
1.77833	184.297		Stable	177-Long run	25-Mar-2022;17:54:59	271490	100	499.98	499.8	7.58955	499.976	16.6695	-108.432	0.999562	393.828	0.644377	18	0	87.9167	0.27677	-716.41	4.77157	-188.529	1.25568	-2.66314	0.011226	-2.54071	0.0106272	-10.2259	0.00398458	50	0	50.0021	0.00790223	10	0	9.99942	0.0062985	62.4792	2.29398	1.04091	65.0355	2.66373	2.58149	6.11918	4.1075	1.9366	53.5037	5.12048
1.77972	181.874		Stable	178-Long run	25-Mar-2022;18:15:06	272697	100	499.98	500.589	5.5274	500.176	14.0398	-108.65	0.82122	393.783	0.539243	18	0	87.1801	0.384767	-715.465	4.23078	-188.28	1.11336	-2.66665	0.0105012	-2.54439	0.0100261	-10.2268	0.00378693	50	0	50.0006	0.0086226	10	0	9.99905	0.00536629	62.602	3.46182	1.04104	65.1714	3.71826	2.2848	7.76523	4.0514	1.8964	52.9531	6.47308
1.78111	182.359		Stable	179-Long run	25-Mar-2022;18:35:13	273904	100	499.98	500.119	6.13509	500.448	14.1583	-109.07	0.800069	393.414	0.547101	18	0	87.3463	0.476438	-715.958	4.49257	-188.41	1.18226	-2.66476	0.0107669	-2.54241	0.0102011	-10.2266	0.00398985	50	0	49.9997	0.00905873	10	0	9.99938	0.00540388	62.5945	3.45277	1.04121	65.174	3.70993	2.65602	7.75646	4.0903	1.9016	53.4268	6.46503
1.7825	184.378		Stable	180-Long run	25-Mar-2022;18:55:19	275110	100	499.98	500.055	6.43817	499.383	16.4971	-108.823	0.888977	393.688	0.554254	18	0	87.0139	0.117032	-717.119	5.67169	-188.716	1.49255	-2.66726	0.011545	-2.54471	0.0108008	-10.2256	0.00498074	50	0	50.0003	0.00830318	10	0	10.0004	0.00635543	62.5028	2.0463	1.04097	65.0638	2.45404	2.4089	5.80704	4.1303	1.8988	53.7709	4.8838
1.78389	185.428		Stable	181-Long run	25-Mar-2022;19:15:26	276317	100	499.98	500.595	6.17196	500.494	16.731	-109.398	0.875388	393.318	0.613834	18	0	87	0	-716.792	3.90955	-188.629	1.02883	-2.66955	0.0117164	-2.54707	0.0112041	-10.2257	0.00356724	50	0	49.9998	0.00847027	10	0	9.9998	0.00658077	62.5714	3.57064	1.04108	65.1415	3.81957	2.45517	7.93681	4.1791	1.9017	54.4961	6.60894
1.78528	182.965		Stable	182-Long run	25-Mar-2022;19:35:34	277525	100	499.98	500.093	5.4194	499.034	15.0165	-109.366	0.701827	392.98	0.52055	18	0	87	0	-714.793	5.081	-188.103	1.3371	-2.67003	0.0122168	-2.54788	0.0117445	-10.2274	0.00438774	50	0	50.0006	0.007465	10	0	10.0003	0.00605379	62.6881	3.36883	1.0409	65.2522	3.6324	2.27581	7.61784	4.1323	1.8671	54.1283	6.36346
1.78667	182.359		Stable	183-Long run	25-Mar-2022;19:55:39	278730	100	499.98	498.757	8.73304	499.305	15.0736	-109.595	0.929281	392.73	0.604523	18	0	87	0	-718.542	4.65717	-189.09	1.22557	-2.67422	0.0117943	-2.55143	0.0111399	-10.2241	0.00410394	50	0	49.9989	0.00912258	10	0	10	0.00581271	62.618	2.30645	1.04099	65.1845	2.6761	2.3154	6.12581	4.1294	1.854	53.7523	5.12587
1.78806	183.207		Stable	184-Long run	25-Mar-2022;20:15:47	279938	100	499.98	499.884	6.84111	498.592	15.7803	-109.692	0.78138	392.756	0.592046	18	0	87	0	-716.361	4.61103	-188.516	1.21343	-2.66888	0.013113	-2.54647	0.0125143	-10.2261	0.0040753	50	0	49.9997	0.00822091	10	0	10.0002	0.00640041	62.7623	4.40443	1.04111	65.3424	4.60979	1.95798	9.23011	4.1462	1.8487	54.2664	7.69317
1.78944	185.508		Stable	185-Long run	25-Mar-2022;20:35:53	281144	100	499.98	500.191	5.919	501.236	15.0838	-109.389	1.03813	393.322	0.662062	18	0	87	0	-718.409	4.12528	-189.055	1.0856	-2.66692	0.0111577	-2.54416	0.0106148	-10.2243	0.00362756	50	0	49.9991	0.00867189	10	0	9.99987	0.00587618	62.5331	3.74509	1.04102	65.0984	3.9828	2.55421	8.21262	4.196	1.8579	54.5572	6.83822
1.79083	184.297		Stable	186-Long run	25-Mar-2022;20:56:00	282351	100	499.98	500.135	6.1846	500.297	15.9348	-109.475	0.977351	393.076	0.67877	18	0	87.0886	0.284622	-717.949	5.39147	-188.934	1.41881	-2.66928	0.0114659	-2.5466	0.0106923	-10.2247	0.00471787	50	0	50.0015	0.00760623	10	0	10.0003	0.0057212	62.533	3.74335	1.04113	65.1051	3.98127	2.36206	8.20662	4.1788	1.8373	54.3739	6.85265
1.79222	183.005		Stable	187-Long run	25-Mar-2022;21:16:07	283558	100	499.98	500.459	5.82127	499.823	14.3767	-109.524	0.82135	392.949	0.541025	18	0	87.3961	0.489769	-719.068	4.44149	-189.229	1.16881	-2.67428	0.0103518	-2.55141	0.00972926	-10.2237	0.003859	50	0	50.0007	0.00819009	10	0	9.99976	0.00637057	62.6043	3.43921	1.04116	65.1809	3.69735	2.081	7.72751	4.2628	1.8357	55.4451	6.44656
1.79361	186.316		Stable	188-Long run	25-Mar-2022;21:36:13	284764	100	499.98	500.008	6.13256	500.986	13.4527	-109.353	0.873015	393.169	0.647612	18	0	87.2632	0.440959	-717.007	4.71633	-188.686	1.24114	-2.67509	0.0125901	-2.55257	0.0119692	-10.2255	0.00416748	50	0	50.0005	0.00891397	10	0	9.99972	0.0052793	62.5644	3.42517	1.04102	65.1308	3.68384	2.11851	7.71059	4.2625	1.7967	55.5578	6.43613
1.795	184.499		Stable	189-Long run	25-Mar-2022;21:56:20	285971	100	499.98	499.65	8.1305	499.982	14.8835	-109.468	0.867197	393.082	0.654305	18	0	87.1667	0.373197	-718.604	5.25698	-189.106	1.38342	-2.67935	0.0115259	-2.55656	0.0109918	-10.2241	0.00463778	50	0	49.9998	0.00804805	10	0	9.99978	0.00583207	62.551	3.53944	1.04108	65.1207	3.79027	2.12139	7.88601	4.262	1.7979	55.4193	6.58878
1.79639	182.682		Stable	190-Long run	25-Mar-2022;22:16:26	287177	100	499.98	500.633	5.55356	501.255	13.9828	-109.625	0.865644	392.997	0.636575	18	0	87.4958	0.500677	-716.394	4.52549	-188.525	1.19092	-2.67503	0.0112706	-2.55261	0.0106637	-10.226	0.00396153	50	0	50.0007	0.00838341	10	0	10.0006	0.00570494	62.2484	2.04642	1.04118	64.8118	2.45139	2.63411	5.81932	4.2953	1.8135	55.7588	4.86878
1.79778	185.024		Stable	191-Long run	25-Mar-2022;22:36:33	288384	100	499.98	499.429	7.4615	498.879	16.1634	-109.874	0.818049	392.53	0.54573	18	0	87	0	-718.334	5.22574	-189.035	1.3752	-2.67827	0.0130142	-2.55552	0.0122898	-10.2245	0.00454375	50	0	49.9987	0.0102782	10	0	9.99881	0.0055462	62.5787	3.60048	1.04126	65.1608	3.84771	2.12341	7.97662	4.2912	1.7926	55.8542	6.66316
1.79917	190.354		Stable	192-Long run	25-Mar-2022;22:56:40	289591	100	499.98	500.284	5.9296	501.655	12.912	-109.932	0.76223	392.714	0.564951	18	0	87	0	-717.92	5.03762	-188.926	1.32569	-2.67124	0.0118566	-2.54856	0.0112203	-10.2247	0.00435924	50	0	49.9997	0.00843898	10	0	9.99984	0.00572948	62.5487	3.41954	1.04106	65.1172	3.67852	2.29464	7.70554	4.2911	1.8001	55.8478	6.43463
1.80056	183.167		Stable	193-Long run	25-Mar-2022;23:16:46	290797	100	499.98	499.982	6.6061	499.555	15.9001	-109.882	0.814415	392.886	0.579473	18	0	87	0	-717.509	5.32181	-188.818	1.40048	-2.66786	0.0119307	-2.54526	0.0111956	-10.2253	0.0047309	50	0	50.0002	0.0081948	10	0	10.0001	0.00613162	62.4756	3.42047	1.04115	65.0463	3.67888	2.37359	7.71377	4.2895	1.7761	55.7981	6.445
1.80194	185.105		Stable	194-Long run	25-Mar-2022;23:36:53	292004	100	499.98	499.949	6.24841	499.658	16.4106	-111.035	1.38572	392.789	0.681081	18	0	87	0	-719.827	4.26927	-189.428	1.12349	-2.67307	0.0104663	-2.55006	0.00989627	-10.2231	0.00374867	50	0	50.0008	0.00889502	10	0	10.0003	0.00593048	62.5361	3.57188	1.0412	65.1129	3.82058	2.11183	7.93655	4.2847	1.7593	55.6131	6.61671
1.80333	183.692		Stable	195-Long run	25-Mar-2022;23:57:00	293211	100	499.98	499.149	8.07338	498.564	18.4769	-111.334	1.20555	392.594	0.606949	18	0	87	0	-719.475	4.96123	-189.335	1.30559	-2.67604	0.011728	-2.5531	0.0110656	-10.2235	0.00431806	50	0	49.9998	0.00779649	10	0	10.0007	0.00647908	62.5574	3.47851	1.04109	65.1281	3.7335	2.28316	7.79444	4.2625	1.7576	55.365	6.50673
1.80472	185.186		Stable	196-Long run	26-Mar-2022;00:17:06	294417	100	499.98	499.497	7.85361	500.003	15.3842	-111.298	1.21119	392.413	0.610711	18	0	87	0	-719.537	4.57741	-189.352	1.20458	-2.66942	0.0112506	-2.54646	0.0106641	-10.2235	0.00401816	50	0	49.9992	0.00788085	10	0	10.0001	0.0053637	62.5296	3.76141	1.04115	65.1028	3.99824	2.24987	8.23351	4.2945	1.7663	55.7541	6.86454
1.80611	178.362		Stable	197-Long run	26-Mar-2022;00:37:14	295625	100	499.98	499.663	6.70553	499.212	16.4228	-109.413	1.0479	392.891	0.50551	18	0	87	0	-718.969	4.19099	-189.202	1.10289	-2.66793	0.00954679	-2.54507	0.00905332	-10.2239	0.00358844	50	0	49.999	0.00747544	10	0	10.0005	0.00644191	62.5218	3.61588	1.04116	65.0949	3.86159	2.16902	8.00679	4.3058	1.758	55.9382	6.67319
1.8075	187.85		Stable	198-Long run	26-Mar-2022;00:57:20	296831	100	499.98	499.271	8.02372	498.885	15.6477	-109.382	1.11744	392.569	0.543589	18	0	87	0	-717.074	5.1307	-188.704	1.35019	-2.67374	0.0117092	-2.55121	0.0109855	-10.2257	0.00444131	50	0	49.9996	0.00828076	10	0	10.0007	0.00552028	62.4485	3.59754	1.04105	65.0122	3.84378	2.12987	7.98492	4.3	1.7359	55.9393	6.66846
1.80889	184.701		Stable	199-Long run	26-Mar-2022;01:17:26	298037	100	499.98	500.096	6.47832	499.79	14.5039	-109.348	1.17588	392.615	0.564292	18	0	87	0	-718.019	4.2941	-188.952	1.13003	-2.67084	0.0101919	-2.54814	0.00966084	-10.2249	0.00378435	50	0	49.9989	0.00877119	10	0	10.0008	0.00572591	62.222	1.92786	1.04112	64.7806	2.3529	2.7707	5.67999	4.347	1.7457	56.2751	4.74867
1.81028	183.692		Stable	200-Long run	26-Mar-2022;01:37:33	299244	100	499.98	499.911	7.8561	499.799	14.3245	-109.232	1.09433	392.659	0.514762	18	0	87	0	-718.67	3.55825	-189.124	0.936381	-2.67422	0.00800654	-2.55141	0.00750518	-10.2242	0.0031746	50	0	50.0002	0.00796323	10	0	10.0004	0.00548695	62.5327	3.45463	1.04122	65.1102	3.71118	2.0136	7.7559	4.3015	1.7225	55.9187	6.46014
1.81167	183.288		Stable	201-Long run	26-Mar-2022;01:57:40	300451	100	499.98	500.139	6.32687	500.229	13.5175	-109.275	1.20622	392.988	0.577567	18	0	87	0	-719.28	5.19453	-189.284	1.36698	-2.67199	0.0110783	-2.54907	0.0103503	-10.2236	0.00454821	50	0	49.9995	0.00683886	10	0	9.99955	0.00591774	62.4683	3.49284	1.04118	65.0406	3.74624	2.14123	7.82152	4.3277	1.726	56.1515	6.53432
1.81306	182.278		Stable	202-Long run	26-Mar-2022;02:17:46	301657	100	499.98	499.62	6.51043	499.835	12.9717	-109.19	1.10112	392.448	0.48991	18	0	87	0	-716.879	5.22112	-188.652	1.37398	-2.67827	0.0104878	-2.55577	0.0097432	-10.2258	0.00458503	50	0	50.0004	0.00723656	10	0	10.0003	0.0061412	62.3874	1.74038	1.04095	64.9424	2.20385	2.19741	5.45574	4.3693	1.7033	56.7953	4.58766
1.81444	181.269		Stable	203-Long run	26-Mar-2022;02:37:53	302864	100	499.98	499.951	7.66387	500.285	14.023	-109.417	1.29576	392.525	0.629413	18	0	87	0	-717.584	5.32633	-188.838	1.40167	-2.67016	0.0133615	-2.54754	0.0125625	-10.2251	0.00464845	50	0	50	0.00857742	10	0	9.99968	0.0060988	62.4561	3.66366	1.04098	65.0155	3.90572	1.95479	8.08449	4.3348	1.7166	56.3549	6.75569
1.81583	181.309		Stable	204-Long run	26-Mar-2022;02:58:00	304071	100	499.98	499.832	7.05882	499.846	16.206	-109.413	1.2948	392.193	0.62202	18	0	87	0	-720.545	4.50921	-189.617	1.18663	-2.67611	0.0083833	-2.55298	0.00786443	-10.2223	0.00390906	50	0	50.0003	0.00771597	10	0	10.0006	0.00601813	62.5415	3.65947	1.041	65.1055	3.90244	2.06648	8.07179	4.3463	1.7145	56.3501	6.73201
1.81722	184.984		Stable	205-Long run	26-Mar-2022;03:18:07	305278	100	499.98	499.424	7.52598	499.869	13.5239	-109.408	0.955361	392.067	0.480841	18	0	87	0	-719.927	4.42689	-189.454	1.16497	-2.67442	0.0109693	-2.5514	0.0103922	-10.2229	0.00390118	50	0	49.9994	0.00791685	10	0	9.99991	0.00560678	62.5731	3.41978	1.04122	65.1524	3.67909	2.17251	7.70161	4.306	1.7014	55.9157	6.42383
1.81861	185.629		Stable	206-Long run	26-Mar-2022;03:38:14	306485	100	499.98	500.045	7.58368	499.194	13.898	-109.499	1.12901	392.436	0.557408	18	0	87	0	-717.459	4.35406	-188.805	1.1458	-2.67158	0.0117044	-2.54898	0.0111312	-10.2251	0.00382363	50	0	50.0012	0.00864961	10	0	10.0008	0.00612744	62.6571	4.53201	1.04107	65.2307	4.73116	1.75607	9.44684	4.3307	1.6829	56.4977	7.87234
1.82	185.508		Stable	207-Long run	26-Mar-2022;03:58:20	307691	100	499.98	500.146	6.47512	500.274	15.2806	-109.647	1.07571	392.327	0.504723	18	0	87	0	-718.956	5.48276	-189.199	1.44283	-2.67428	0.0123831	-2.55143	0.0116681	-10.2239	0.00469601	50	0	50.0004	0.00698517	10	0	9.99955	0.00577304	62.5088	3.34443	1.04112	65.0792	3.60854	2.20545	7.59363	4.2989	1.6802	55.836	6.35034
1.82139	187.285		Stable	208-Long run	26-Mar-2022;04:18:28	308899	100	499.98	500.386	6.23388	500.466	15.0341	-109.754	1.35436	392.156	0.611175	18	0	87	0	-718.442	4.54671	-189.064	1.1965	-2.6755	0.0125139	-2.55273	0.0119261	-10.2242	0.00404238	50	0	49.9997	0.00798031	10	0	9.99961	0.00594454	62.7169	4.43416	1.04085	65.279	4.63771	1.62149	9.27965	4.3932	1.6794	57.277	7.73782
1.82278	186.518		Stable	209-Long run	26-Mar-2022;04:38:34	310105	100	499.98	500.052	5.65265	500.22	13.6301	-110.182	1.37365	391.96	0.717676	18	0	87	0	-719.346	3.71268	-189.302	0.977022	-2.67651	0.0101287	-2.55359	0.00976417	-10.2236	0.00339559	50	0	49.9999	0.00820047	10	0	9.99985	0.00523814	62.4624	3.53341	1.04105	65.0265	3.78393	2.14203	7.88489	4.3563	1.6852	56.5052	6.56717
1.82417	182.319		Stable	210-Long run	26-Mar-2022;04:58:40	311311	100	499.98	500.495	5.15071	501.043	13.1533	-110.413	1.1753	391.988	0.583983	18	0	87	0	-719.209	4.14177	-189.266	1.08994	-2.66928	0.00962169	-2.54638	0.00908133	-10.2239	0.00371022	50	0	50.0007	0.00793194	10	0	9.99991	0.00566238	62.396	3.40716	1.04099	64.9538	3.66573	2.68151	7.70489	4.3539	1.678	56.4216	6.4173
1.82556	185.105		Stable	211-Long run	26-Mar-2022;05:18:46	312517	100	499.98	499.214	7.81347	499.065	14.7134	-110.571	1.15154	391.846	0.550276	18	0	87	0	-720.147	4.2287	-189.512	1.11282	-2.67482	0.0117356	-2.55176	0.0112385	-10.2228	0.00365785	50	0	50.0011	0.00712396	10	0	10.0001	0.00540373	62.4568	3.45378	1.04095	65.0142	3.70953	2.37627	7.76697	4.3573	1.6746	56.4447	6.47302
1.82694	185.549		Stable	212-Long run	26-Mar-2022;05:38:54	313726	100	499.98	500.573	4.95764	500.461	15.9611	-110.748	1.01634	391.79	0.532904	18	0	87	0	-720.333	5.3061	-189.561	1.39634	-2.67516	0.0125715	-2.55207	0.0117783	-10.2228	0.00452404	50	0	49.9998	0.00790444	10	0	10.0003	0.00589175	62.5293	3.46478	1.04095	65.0902	3.72036	2.03154	7.77303	4.4069	1.6663	57.1391	6.49707
1.82833	183.49		Stable	213-Long run	26-Mar-2022;05:59:00	314932	100	499.98	500.106	5.98866	499.615	14.1842	-111.039	1.29225	391.946	0.632661	18	0	87	0	-718.703	4.91338	-189.132	1.29299	-2.6778	0.0108554	-2.55498	0.0103263	-10.2239	0.00432015	50	0	49.9999	0.00907714	10	0	9.99998	0.00556499	62.4151	3.6503	1.04113	64.982	3.89302	2.16233	8.06972	4.3326	1.666	56.2095	6.73487
1.82972	182.884		Stable	214-Long run	26-Mar-2022;06:19:07	316139	100	499.98	500.153	6.5357	500.914	13.0583	-111.149	1.09934	391.214	0.517991	18	0	87	0	-721.411	4.61957	-189.845	1.21568	-2.67314	0.0105893	-2.54986	0.00997597	-10.2217	0.00404739	50	0	49.9986	0.00876504	10	0	9.99959	0.00550387	62.4608	3.50437	1.04107	65.0262	3.75683	2.44047	7.84441	4.3913	1.6844	56.7958	6.54129
1.83111	182.642		Stable	215-Long run	26-Mar-2022;06:39:13	317345	100	499.98	500.114	5.71941	500.173	13.1266	-111.223	1.15143	391.764	0.527091	18	0	87	0	-718.297	4.85667	-189.026	1.27807	-2.67881	0.0119468	-2.55607	0.011333	-10.2245	0.00413402	50	0	49.9988	0.00976505	10	0	9.99994	0.00591299	62.3357	3.47399	1.04094	64.8875	3.72739	2.37814	7.80832	4.3635	1.6316	56.56	6.51577
1.8325	188.254		Stable	216-Long run	26-Mar-2022;06:59:20	318552	100	499.98	500.025	6.39029	500.443	13.5825	-111.441	1.18307	391.386	0.543006	18	0	87	0	-720.615	4.10469	-189.636	1.08018	-2.67827	0.00818161	-2.55513	0.00781278	-10.2224	0.00351616	50	0	49.9997	0.00701711	10	0	10.0007	0.00564432	62.3785	1.88434	1.04109	64.9415	2.3193	2.41788	5.62022	4.362	1.6475	56.4057	4.69885
1.83389	184.459		Stable	217-Long run	26-Mar-2022;07:19:27	319759	100	499.98	499.94	6.707	499.858	15.9648	-112.021	1.21002	391.647	0.587685	18	0	87	0	-718.687	3.96044	-189.128	1.04222	-2.68009	0.0108576	-2.55728	0.0103683	-10.2241	0.00344127	50	0	49.9995	0.00899652	10	0	10.0006	0.00515372	62.3261	3.56778	1.04104	64.8839	3.81498	2.32785	7.95257	4.3201	1.6544	55.964	6.62379
1.83528	185.67		Stable	218-Long run	26-Mar-2022;07:39:33	320965	100	499.98	500.175	6.46257	500.412	11.9624	-112.219	1.08702	391.755	0.540424	18	0	87	0	-718.396	3.6833	-189.052	0.969288	-2.67996	0.00812522	-2.5572	0.00769212	-10.2242	0.00335936	50	0	49.9994	0.0095185	10	0	10	0.00515455	62.4191	3.43864	1.04104	64.9808	3.69523	2.35313	7.74639	4.3656	1.6346	56.6607	6.44988
1.83667	183.449		Stable	219-Long run	26-Mar-2022;07:59:41	322173	100	499.98	499.805	7.30208	500.438	14.834	-112.481	1.25077	391.755	0.566528	18	0	87	0	-720.968	3.94926	-189.728	1.03928	-2.67976	0.00969795	-2.55656	0.00914753	-10.2221	0.00343144	50	0	50	0.00801639	10	0	9.99913	0.00527831	62.4288	3.46435	1.04105	64.9914	3.71925	2.12825	7.78162	4.352	1.6425	56.292	6.48453
1.83806	184.741		Stable	220-Long run	26-Mar-2022;08:19:48	323380	100	499.98	500.026	6.82739	500.965	14.3979	-112.726	1.1504	391.57	0.567411	18	0	87	0	-721.079	5.12122	-189.758	1.34769	-2.678	0.00845741	-2.55478	0.00792973	-10.222	0.00433974	50	0	49.9996	0.0087429	10	0	9.99955	0.005759	62.5573	4.62047	1.04111	65.1289	4.81538	2.06716	9.60851	4.3577	1.6434	56.4763	8.01061
1.83944	182.642		Stable	221-Long run	26-Mar-2022;08:39:54	324586	100	499.98	499.594	7.97975	499.837	15.4153	-113.127	1.15456	391.4	0.576497	18	0	87	0	-720.681	5.44018	-189.653	1.43163	-2.67814	0.0131886	-2.55498	0.0124001	-10.2223	0.00480537	50	0	50.0016	0.00750815	10	0	10	0.00577125	62.3619	3.49423	1.04106	64.9225	3.74659	2.41675	7.83706	4.4022	1.6381	56.9036	6.54772
1.84083	183.571		Stable	222-Long run	26-Mar-2022;09:00:00	325792	100	499.98	500.53	5.82903	500.152	16.3551	-113.451	1.15415	391.008	0.554142	18	0	87	0	-721.179	5.50363	-189.784	1.44832	-2.68476	0.0121316	-2.56152	0.0113068	-10.222	0.00466956	50	0	50	0.00825158	10	0	10.0002	0.00604069	62.4594	3.58656	1.04107	65.0247	3.8336	2.12525	7.96675	4.4002	1.6316	56.928	6.65886
1.84222	184.378		Stable	223-Long run	26-Mar-2022;09:20:07	326999	100	480	479.306	7.8066	478.722	18.1478	-109.335	1.22526	373.206	0.542763	18	0	88	0	-720.574	5.15234	-189.625	1.35588	-2.68205	0.01028	-2.55892	0.0096314	-10.2225	0.00453746	50	0	50	0.00811597	10	0	10.0006	0.00642117	62.5107	3.35329	1.04084	65.0636	3.61649	1.8204	7.60306	4.3843	1.6388	56.8039	6.35665
1.84361	183.449		Stable	224-Long run	26-Mar-2022;09:40:13	328205	100	480	480.228	7.17389	480.858	12.7069	-108.757	1.07731	373.035	0.51611	18	0	88	0	-721.755	3.92792	-189.936	1.03366	-2.68665	0.0103178	-2.56331	0.00980765	-10.2216	0.00341191	50	0	50.001	0.00896159	10	0	10.0001	0.00629759	62.4623	3.31816	1.04101	65.0238	3.58371	2.047	7.55619	4.3347	1.6285	56.035	6.29853
1.845	183.449		Stable	225-Long run	26-Mar-2022;10:00:20	329412	100	480	480.164	6.11535	480.302	14.2996	-110.007	1.14815	373.085	0.589493	18	0	88	0	-719.902	4.8375	-189.448	1.27303	-2.68172	0.00857203	-2.5587	0.00806916	-10.2232	0.00424353	50	0	49.9998	0.0084372	10	0	10.0004	0.00550333	62.4408	3.44558	1.04092	64.9959	3.70175	2.12543	7.75262	4.3679	1.6238	56.5852	6.47215
1.84639	184.822		Stable	226-Long run	26-Mar-2022;10:20:27	330619	100	480	480.174	5.95	480.023	14.3818	-110.329	1.11269	372.855	0.530565	18	0	88	0	-722.485	5.54183	-190.128	1.45838	-2.68165	0.0130516	-2.55819	0.0121976	-10.2211	0.00490342	50	0	49.9997	0.00862059	10	0	10.0009	0.00501607	62.7154	4.49312	1.04087	65.2785	4.69412	1.6115	9.37562	4.437	1.643	57.524	7.82928
1.84778	182.521		Stable	227-Long run	26-Mar-2022;10:40:34	331826	100	480	479.641	7.78693	479.493	16.0097	-110.271	1.21805	372.61	0.571625	18	0	88	0	-723.775	4.57409	-190.467	1.20371	-2.68293	0.00852868	-2.55925	0.00798078	-10.2199	0.00401499	50	0	49.9991	0.00785256	10	0	10.0003	0.00574889	62.4431	3.50269	1.04109	65.0085	3.75514	2.3248	7.8418	4.3722	1.608	56.3488	6.53956
1.84917	185.71		Stable	228-Long run	26-Mar-2022;11:00:40	333032	100	480	480.123	6.67373	480.06	14.3482	-110.123	1.1402	372.484	0.528922	18	0	88	0	-723.161	4.60213	-190.306	1.21109	-2.68361	0.0102301	-2.56003	0.00963549	-10.2203	0.00397118	50	0	50.0011	0.00691107	10	0	9.99937	0.00581945	62.3548	3.48026	1.0409	64.9051	3.73335	2.3633	7.81611	4.4342	1.6175	57.1053	6.51849
1.85056	184.822		Stable	229-Long run	26-Mar-2022;11:20:47	334239	100	480	480.507	5.01154	480.241	15.2851	-110.182	1.259	372.339	0.598385	18	0	88	0	-721.183	4.88119	-189.785	1.28452	-2.68482	0.0108437	-2.56159	0.0104162	-10.2222	0.00414671	50	0	49.9995	0.00799233	10	0	10.001	0.00561556	62.5736	4.79064	1.04089	65.132	4.97883	1.87099	9.88567	4.4152	1.6349	57.216	8.23966
1.85194	183.611		Stable	230-Long run	26-Mar-2022;11:40:53	335445	100	480	479.993	6.98844	480.747	13.0585	-110.337	1.20922	372.162	0.587322	18	0	88	0	-720.739	5.32092	-189.668	1.40024	-2.68077	0.0132652	-2.55761	0.0125416	-10.2226	0.00479317	50	0	50.0002	0.00675896	10	0	10.0002	0.00581265	62.3888	3.43454	1.04081	64.9348	3.69095	2.31872	7.74317	4.4577	1.6288	57.6272	6.46946
1.85333	183.692		Stable	231-Long run	26-Mar-2022;12:01:01	336653	100	480	479.308	8.45304	479.766	16.7786	-110.469	1.21537	372.063	0.61407	18	0	88	0	-719.719	5.38609	-189.4	1.41739	-2.68672	0.013012	-2.56373	0.0122955	-10.2235	0.00455579	50	0	50.0009	0.00966208	10	0	10.0005	0.00556093	62.5204	4.54594	1.04087	65.0756	4.7435	1.98455	9.49088	4.3762	1.6072	56.7767	7.91787
1.85472	183.207		Stable	232-Long run	26-Mar-2022;12:21:07	337859	100	480	480.373	5.84407	480.169	16.3374	-110.815	1.31135	371.742	0.588341	18	0	87.9446	0.22908	-719.197	5.00018	-189.262	1.31584	-2.68678	0.0110652	-2.56389	0.0104482	-10.2241	0.00444199	50	0	49.9986	0.00753097	10	0	10.0004	0.00582523	62.3624	3.62707	1.04102	64.9206	3.87074	2.40973	8.04244	4.3564	1.5955	56.4261	6.71059
1.85611	183.611		Stable	233-Long run	26-Mar-2022;12:41:14	339066	100	480	480.47	6.27483	480.68	13.5973	-111.291	1.19623	371.605	0.582146	18	0	87	0	-717.617	5.20659	-188.847	1.37015	-2.68422	0.012355	-2.56159	0.011805	-10.2254	0.00455546	50	0	49.9992	0.00828606	10	0	10.0005	0.00592217	62.5378	4.61546	1.04102	65.103	4.81038	2.08895	9.60375	4.3658	1.5974	56.8316	8.00761
1.8575	182.521		Stable	234-Long run	26-Mar-2022;13:01:20	340272	100	480	479.851	7.62148	480.199	13.3914	-111.561	1.16452	371.476	0.563298	18	0	87	0	-720.615	4.79146	-189.636	1.26091	-2.68314	0.0114556	-2.56	0.0108057	-10.223	0.00420317	50	0	49.9995	0.00843522	10	0	10.0002	0.00654878	62.5429	4.35029	1.0408	65.0949	4.55643	1.94624	9.16886	4.4174	1.605	57.2569	7.64445
1.85889	182.238		Stable	235-Long run	26-Mar-2022;13:21:28	341480	100	480	479.904	6.64638	480.86	14.0489	-111.515	1.23849	371.454	0.56662	18	0	87	0	-719.371	5.09207	-189.308	1.34002	-2.68259	0.0110792	-2.55967	0.0103511	-10.2238	0.00449775	50	0	49.9992	0.00824812	10	0	9.99953	0.00565883	62.6183	4.49907	1.04086	65.1769	4.6992	1.9366	9.40179	4.4081	1.5906	57.3073	7.84117
1.86028	185.064		Stable	236-Long run	26-Mar-2022;13:41:34	342686	100	480	480.233	5.96634	480.673	11.8707	-111.676	1.27537	371.339	0.604972	18	0	87	0	-720.217	4.71085	-189.531	1.2397	-2.68624	0.0105716	-2.56317	0.00993716	-10.2233	0.00416243	50	0	50.0019	0.00774758	10	0	9.99897	0.00612292	62.6192	4.82335	1.04082	65.1753	5.01053	2.12037	9.93838	4.3426	1.592	56.3881	8.27827
1.86167	180.986		Stable	237-Long run	26-Mar-2022;14:01:40	343892	100	480	479.977	6.19699	479.567	16.0302	-111.72	1.18657	371.041	0.547762	18	0	87	0	-719.703	4.36624	-189.395	1.14901	-2.68138	0.00952366	-2.55839	0.00898929	-10.2235	0.0038197	50	0	50.0006	0.00849767	10	0	9.99967	0.00565434	62.459	3.47614	1.04074	65.0035	3.73018	2.14097	7.79865	4.4103	1.5994	57.157	6.50366
1.86306	182.48		Stable	238-Long run	26-Mar-2022;14:21:48	345100	100	480	480.693	5.64419	481.105	13.5285	-111.861	1.20579	370.955	0.545457	18	0	87	0	-721.332	4.39441	-189.824	1.15642	-2.68449	0.00909936	-2.56122	0.00850862	-10.2222	0.00376027	50	0	50.0001	0.00697457	10	0	9.99991	0.00621904	62.6396	4.44964	1.04091	65.2025	4.65208	1.75882	9.31555	4.3543	1.5917	56.4761	7.76382
1.86444	184.862		Stable	239-Long run	26-Mar-2022;14:41:54	346306	100	480	480.002	5.75985	479.582	14.6634	-111.98	1.04376	371.282	0.494034	18	0	87	0	-718.936	4.55244	-189.194	1.19801	-2.68023	0.0102873	-2.55738	0.00969034	-10.2243	0.00399211	50	0	50.0013	0.00826477	10	0	10	0.00588724	62.4015	3.404	1.04077	64.9456	3.66261	2.56114	7.69892	4.4141	1.5892	57.2163	6.41912
1.86583	181.915		Stable	240-Long run	26-Mar-2022;15:02:00	347512	100	480	480.137	6.29398	479.974	16.4498	-111.959	1.09886	371.177	0.536101	18	0	87	0	-718.766	4.29974	-189.149	1.13151	-2.68442	0.0104173	-2.56159	0.00987997	-10.2245	0.00375368	50	0	50.0012	0.0063539	10	0	10.0002	0.00584418	62.4584	3.49465	1.04072	65.0015	3.74741	2.3208	7.82965	4.3965	1.5746	57.0507	6.52644
1.86722	184.984		Stable	241-Long run	26-Mar-2022;15:22:07	348719	100	469.98	470.008	6.97436	469.25	15.6522	-105.168	1.16954	362.278	0.566959	18	0	88	0	-718.994	4.38143	-189.209	1.15301	-2.68699	0.0111096	-2.56412	0.0105019	-10.2244	0.00378197	50	0	49.9999	0.00924751	10	0	9.99983	0.00569509	62.6565	4.34714	1.04074	65.209	4.55411	1.77409	9.14859	4.4143	1.5918	57.4463	7.62534
1.86861	183.934		Stable	242-Long run	26-Mar-2022;15:42:14	349926	100	469.98	469.84	6.67062	469.619	15.089	-105.756	1.10149	362.077	0.486457	18	0	88	0	-719.06	4.64669	-189.226	1.22281	-2.68658	0.0105169	-2.56371	0.0101386	-10.2241	0.00406996	50	0	50.0003	0.009058	10	0	10.0005	0.00627398	62.4278	3.44417	1.0408	64.9751	3.70022	2.22272	7.75337	4.3761	1.5801	56.7397	6.46905
1.87	183.893		Stable	243-Long run	26-Mar-2022;16:02:21	351133	100	469.98	470.031	6.0243	468.999	15.596	-106.495	1.1682	361.947	0.556252	18	0	87.9861	0.117032	-719.417	4.84755	-189.32	1.27567	-2.68678	0.00965771	-2.56385	0.00903816	-10.2239	0.00432553	50	0	50.0008	0.0078485	10	0	9.99935	0.00638701	62.5801	4.46812	1.04079	65.1325	4.66929	2.10915	9.35894	4.4044	1.5863	57.2166	7.80047
1.87139	185.872		Stable	244-Long run	26-Mar-2022;16:22:27	352339	100	469.98	469.8	6.69352	469.062	15.8628	-107.028	1.24404	362.251	0.584365	18	0	88	0	-720.321	4.14874	-189.558	1.09177	-2.68016	0.0100547	-2.55707	0.00950605	-10.2231	0.00366789	50	0	50	0.00867516	10	0	10.0007	0.00634515	62.4568	3.54181	1.04075	65.0017	3.79144	2.34022	7.90248	4.4151	1.622	57.1685	6.58435
1.87278	184.62		Stable	245-Long run	26-Mar-2022;16:42:33	353545	100	469.98	469.807	7.1173	469.443	14.7095	-107.393	1.15876	362.182	0.581091	18	0	88	0	-719.329	5.16164	-189.297	1.35833	-2.69077	0.0098387	-2.56785	0.00916297	-10.2241	0.00442709	50	0	49.9982	0.0104712	10	0	9.99906	0.00571118	62.3906	3.42466	1.04064	64.9261	3.68161	2.18039	7.72673	4.3579	1.568	56.4399	6.45516
1.87417	185.024		Stable	246-Long run	26-Mar-2022;17:02:40	354752	100	469.98	470.121	6.56413	469.731	16.5349	-107.842	1.34723	361.979	0.596775	18	0	88	0	-719.881	3.8545	-189.442	1.01434	-2.68523	0.0103041	-2.56222	0.00984591	-10.2236	0.00332115	50	0	49.9996	0.00954895	10	0	9.99996	0.00566758	62.4366	3.49336	1.04072	64.9792	3.74604	2.34961	7.82992	4.3596	1.5766	56.4648	6.52087
1.87556	182.521		Stable	247-Long run	26-Mar-2022;17:22:48	355960	100	469.98	469.977	6.87619	469.794	14.7903	-108.235	1.19176	361.91	0.553314	18	0	88	0	-721.407	4.32182	-189.844	1.13732	-2.68455	0.0109505	-2.56128	0.0103425	-10.222	0.00368546	50	0	50.0007	0.00757351	10	0	9.99948	0.00629715	62.5448	4.38644	1.04077	65.0951	4.59096	2.10247	9.2299	4.4254	1.5933	57.2978	7.68761
1.87694	183.893		Stable	248-Long run	26-Mar-2022;23:00:23	376215	100	469.98	470.306	6.17135	470.121	14.7083	-108.502	1.22108	361.478	0.55763	18	0	88	0	-729.294	5.90297	-191.919	1.55341	-2.68145	0.00976017	-2.55682	0.0089417	-10.2083	0.00502576	50	0	50.0001	0.00908735	10	0	10.0003	0.00592091	62.4454	1.92861	1.04096	65.0031	2.35605	2.31286	5.66834	4.1876	1.8086	53.5568	4.77413
1.87833	180.542		Stable	249-Long run	26-Mar-2022;23:20:30	377422	100	469.98	470.329	6.79293	471.19	12.6497	-109.232	1.17599	360.819	0.577611	18	0	88	0	-728.398	4.54692	-191.684	1.19656	-2.68158	0.0125075	-2.55711	0.0119305	-10.2097	0.00384321	50	0	49.9991	0.00891054	10	0	9.99968	0.00597303	62.5878	3.41241	1.04107	65.158	3.67221	1.92865	7.6866	4.3101	1.7533	55.3228	6.41502
1.87972	184.136		Stable	250-Long run	26-Mar-2022;23:40:36	378628	100	469.98	470.453	5.80576	470.704	16.1099	-109.893	1.40747	360.848	0.598003	18	0	88	0	-728.112	4.74988	-191.609	1.24997	-2.67638	0.00862442	-2.55196	0.00799241	-10.2105	0.00393433	50	0	49.9996	0.00910994	10	0	9.99992	0.00554424	62.3214	2.21593	1.04098	64.875	2.59512	2.29955	6.02373	4.3385	1.7063	55.4672	5.04252
1.88111	180.623		Stable	251-Long run	27-Mar-2022;00:00:43	379835	100	469.98	470.158	6.203	469.214	15.1882	-110.27	1.20311	360.533	0.586476	18	0	88	0	-728.133	5.02629	-191.614	1.32271	-2.67699	0.0100599	-2.55256	0.00934733	-10.2108	0.00414671	50	0	49.9994	0.00771681	10	0	9.99874	0.00615492	62.3722	1.8948	1.04077	64.9151	2.32725	2.05401	5.62913	4.36	1.7021	55.775	4.72538
1.8825	184.499		Stable	252-Long run	27-Mar-2022;00:20:50	381042	100	469.98	469.684	7.43919	469.19	15.451	-110.744	1.25063	359.509	0.577808	18	0	88	0	-726.545	4.84126	-191.196	1.27402	-2.68124	0.00960803	-2.55709	0.00916351	-10.2123	0.0039431	50	0	49.9999	0.0095105	10	0	10.0004	0.00531665	62.3723	1.94723	1.04087	64.9215	2.37029	2.2872	5.69272	4.3155	1.6778	55.3318	4.7722
1.88389	182.238		Stable	253-Long run	27-Mar-2022;00:40:56	382248	100	469.98	470.302	6.2224	470.672	14.3414	-111.704	1.19122	359.215	0.537391	18	0	88	0	-727.15	4.0514	-191.355	1.06616	-2.67314	0.00829043	-2.54888	0.00782921	-10.212	0.00339515	50	0	49.9991	0.00827524	10	0	10.0003	0.00644669	62.3704	1.84741	1.04091	64.9218	2.28902	2.22131	5.57637	4.3014	1.6873	55.1054	4.66281
1.88528	184.257		Stable	254-Long run	27-Mar-2022;01:01:04	383456	100	469.98	470.065	7.04094	469.507	15.668	-112.236	1.16507	359.009	0.524299	18	0	88	0	-728.436	5.25967	-191.694	1.38412	-2.67408	0.00990476	-2.5496	0.00919672	-10.2111	0.0044169	50	0	50.0001	0.00914984	10	0	10.0004	0.00617726	62.3274	1.86854	1.04084	64.8731	2.30546	2.37583	5.60359	4.3692	1.7066	55.8333	4.70647
1.88667	185.468		Stable	255-Long run	27-Mar-2022;01:21:11	384663	100	469.98	470.04	6.6301	469.684	13.816	-112.711	1.11427	358.828	0.510865	18	0	88	0	-726.586	4.50085	-191.207	1.18443	-2.67192	0.00871104	-2.54776	0.00815717	-10.2128	0.00357859	50	0	50.0017	0.00755444	10	0	10.0004	0.00549567	62.6126	3.51685	1.041	65.1795	3.76959	1.84092	7.84268	4.291	1.681	55.2332	6.54457
1.88806	184.782		Stable	256-Long run	27-Mar-2022;01:41:17	385869	100	469.98	470.708	5.17122	470.741	14.0795	-112.956	1.28801	358.281	0.663196	18	0	88	0	-729.829	4.18178	-192.06	1.10047	-2.67759	0.00894647	-2.55288	0.00837935	-10.2108	0.00342487	50	0	50	0.00859315	10	0	10.0004	0.00581547	62.5852	3.73794	1.04097	65.1493	3.97642	1.83209	8.18664	4.3392	1.7534	55.5797	6.82508
1.88944	187.527		Stable	257-Long run	27-Mar-2022;03:01:23	390675	100	469.98	470.836	0	463.947	0	-112.948	0	357.917	0	18	0	88	0	-730.754	2.79192	-192.304	0.734716	-2.6735	0.00761942	-2.54863	0.00719287	-10.2101	0.00242441	50	0	50.0007	0	10	0	9.99679	0	63.8336	0	1.04117	66.4617	1.38396	-0.585904	4.37775	4.261	1.7534	55.607	3.6718
1.89083	186.881		Stable	258-Long run	27-Mar-2022;03:21:31	391883	100	469.98	470.836	0	463.947	0	-112.948	0	357.917	0	18	0	88	0	-728.407	4.45765	-191.686	1.17307	-2.67624	0.00718952	-2.55177	0.00666718	-10.2123	0.00355945	50	0	50.0007	0	10	0	9.99679	0	63.8336	0	1.04104	66.4531	1.3836	-0.702547	4.37672	4.3016	1.7809	56.3105	3.70264
1.89222	183.046		Stable	259-Long run	27-Mar-2022;03:41:37	393089	100	469.98	469.552	7.88465	469.232	17.2091	-113.82	1.26353	357.757	0.587683	18	0	88	0	-728.772	4.16657	-191.782	1.09646	-2.67192	0.00954777	-2.54739	0.00901702	-10.2121	0.00326415	50	0	50.0009	0.00934418	10	0	9.99959	0.00556868	62.8269	4.23685	1.04089	65.396	4.4502	1.23995	8.94292	4.2767	1.7864	55.0664	7.45888
1.89361	186.437		Stable	260-Long run	27-Mar-2022;04:01:44	394296	100	469.98	469.76	6.58523	470.287	13.7712	-114.182	1.32604	358.275	0.62212	18	0	88	0	-730.389	5.35445	-192.208	1.40907	-2.68449	0.0104659	-2.55968	0.00972428	-10.211	0.00395811	50	0	50.0006	0.00782707	10	0	10.0006	0.0066501	62.6008	3.51334	1.04083	65.157	3.76606	1.74453	7.83779	4.2724	1.7857	54.6885	6.5533
1.895	184.338		Stable	261-Long run	27-Mar-2022;04:21:51	395503	100	469.98	470.772	5.70012	470.63	14.5764	-114.444	1.31094	357.995	0.597058	18	0	88	0	-730.385	5.31818	-192.207	1.39952	-2.67496	0.00924465	-2.55015	0.00856963	-10.2108	0.00446911	50	0	50.0001	0.0101794	10	0	10.0006	0.0057522	62.6182	3.52303	1.04111	65.1924	3.7755	1.67827	7.84903	4.2668	1.8256	54.6469	6.56274
1.89639	185.549		Stable	262-Long run	27-Mar-2022;04:41:57	396709	100	469.98	469.887	6.63763	469.565	14.3544	-114.586	1.16135	357.815	0.573541	18	0	88	0	-730.045	3.84205	-192.117	1.01107	-2.67766	0.00754988	-2.55291	0.00710665	-10.2111	0.00318121	50	0	49.9994	0.00724571	10	0	10.0003	0.00613325	62.445	1.74293	1.04118	65.0165	2.20699	2.29671	5.45758	4.2546	1.8388	54.3689	4.56066
1.89778	181.955		Stable	263-Long run	27-Mar-2022;05:02:03	397915	100	469.98	470.207	6.28863	469.632	14.9918	-114.753	1.18852	358.03	0.527961	18	0	88	0	-730.75	4.49181	-192.303	1.18205	-2.67469	0.00792881	-2.54982	0.00739621	-10.2108	0.0037007	50	0	50.0004	0.00789876	10	0	10.0001	0.00595511	62.5376	1.8261	1.04109	65.107	2.27429	1.80157	5.5424	4.2277	1.8455	54.0482	4.64543
1.89917	185.629		Stable	264-Long run	27-Mar-2022;05:22:10	399122	100	469.98	469.718	6.28931	469.635	13.7977	-115.004	1.15883	358.098	0.566332	18	0	88	0	-728.386	5.12316	-191.681	1.3482	-2.67212	0.0101758	-2.54765	0.00947389	-10.2129	0.0042437	50	0	50.0008	0.00749321	10	0	10.0005	0.00550236	62.6143	3.15193	1.0412	65.1937	3.43187	1.71544	7.29194	4.1704	1.8361	53.5598	6.09964
1.90056	185.468		Stable	265-Long run	27-Mar-2022;05:42:17	400329	100	469.98	470.425	5.22901	470.672	13.0783	-115.138	1.11398	358.15	0.537622	18	0	88	0	-729.016	5.19218	-191.846	1.36636	-2.67219	0.0101046	-2.54761	0.00944473	-10.2123	0.0039725	50	0	50.0005	0.00775065	10	0	9.99987	0.00618293	62.4633	1.71023	1.04108	65.0293	2.18134	1.99928	5.41861	4.2062	1.826	53.8368	4.55623
1.90194	185.387		Stable	266-Long run	27-Mar-2022;06:02:24	401536	100	469.98	469.631	6.35547	469.691	12.6911	-115.274	1.14538	358.319	0.530852	18	0	88	0	-729.535	5.45983	-191.983	1.4368	-2.67286	0.0119743	-2.5482	0.0112634	-10.2119	0.00432015	50	0	49.9992	0.00905161	10	0	10.0001	0.00546216	62.5398	3.48797	1.04103	65.106	3.74212	1.75667	7.80349	4.2483	1.87	54.4011	6.5266
1.90333	187.083		Stable	267-Long run	27-Mar-2022;06:22:31	402743	100	469.98	469.246	9.01935	468.932	18.8217	-115.315	1.35825	358.271	0.633115	18	0	88	0	-729.953	4.91069	-192.093	1.29229	-2.67449	0.00952809	-2.54975	0.00885771	-10.2116	0.00379485	50	0	49.9997	0.0076225	10	0	10.0001	0.00585691	62.679	3.37495	1.04095	65.246	3.63805	1.75478	7.62071	4.2105	1.8455	54.002	6.36736
1.90472	183.046		Stable	268-Long run	27-Mar-2022;06:42:37	403949	100	469.98	469.298	8.55559	468.919	15.9767	-115.553	1.26391	358.201	0.553964	18	0	88	0	-729.655	4.27553	-192.014	1.12514	-2.67124	0.00861734	-2.54656	0.00808565	-10.2119	0.00340883	50	0	50.0007	0.00948166	10	0	10	0.00520995	62.604	3.21502	1.0411	65.1772	3.48972	1.844	7.38792	4.2052	1.8449	53.8992	6.16529
1.90611	182.319		Stable	269-Long run	27-Mar-2022;07:02:44	405156	100	469.98	470.375	6.32857	469.847	16.2023	-115.849	1.30484	358.223	0.570663	18	0	88	0	-729.431	3.71806	-191.956	0.978437	-2.67827	0.00711473	-2.55362	0.00663528	-10.212	0.00298595	50	0	50.0011	0.00763757	10	0	10	0.00583357	62.5678	3.51435	1.04092	65.1282	3.76683	1.85758	7.84322	4.2508	1.8541	54.4594	6.53538
1.9075	185.105		Stable	270-Long run	27-Mar-2022;07:22:50	406362	100	469.98	470.215	6.93928	470.731	13.5178	-115.891	1.21354	357.998	0.551342	18	0	88	0	-732.097	3.9383	-192.657	1.03639	-2.67638	0.00884308	-2.55128	0.00828657	-10.2099	0.00328615	50	0	49.9999	0.00821316	10	0	9.99983	0.00692507	62.5596	1.94976	1.04119	65.1365	2.37516	1.81608	5.68376	4.2052	1.8565	53.6859	4.75246
1.90889	186.437		Stable	271-Long run	27-Mar-2022;07:42:57	407569	100	469.98	469.166	6.95961	470.338	13.6012	-115.982	1.34468	357.808	0.660342	18	0	88	0	-729.854	5.2142	-192.067	1.37216	-2.67388	0.0108047	-2.54916	0.0100724	-10.2117	0.00429243	50	0	50.001	0.00760193	10	0	9.99951	0.00478509	62.6682	3.24148	1.04105	65.2409	3.51459	1.67842	7.42031	4.1871	1.8425	53.705	6.20736
1.91028	182.884		Stable	272-Long run	27-Mar-2022;08:03:04	408776	100	469.98	469.998	6.74599	469.932	14.9282	-116.045	1.15278	358.248	0.586198	18	0	88	0	-731.521	4.50129	-192.506	1.18455	-2.67368	0.0103018	-2.54867	0.00968033	-10.2106	0.00363273	50	0	50.0006	0.00728382	10	0	10.0007	0.00610791	62.7417	4.11122	1.04103	65.3159	4.3303	1.58057	8.75579	4.195	1.8528	53.7455	7.30291
1.91167	185.953		Stable	273-Long run	27-Mar-2022;08:23:11	409983	100	469.98	470.674	4.70385	470.369	14.0635	-116.293	1.34275	358.176	0.625695	18	0	88	0	-727.967	4.86249	-191.57	1.2796	-2.6778	0.00984918	-2.5534	0.00911875	-10.2134	0.00405832	50	0	49.9999	0.00908919	10	0	10.0008	0.00558332	62.6412	3.34917	1.04097	65.2077	3.61386	1.45922	7.58113	4.1987	1.8429	53.9659	6.33725
1.91306	184.782		Stable	274-Long run	27-Mar-2022;08:43:18	411190	100	469.98	469.718	7.67461	469.967	14.6679	-116.484	1.27966	358.136	0.522786	18	0	88	0	-728.879	4.78034	-191.81	1.25798	-2.68219	0.0101731	-2.55764	0.00952612	-10.2128	0.00395394	50	0	49.999	0.00933329	10	0	9.99977	0.00613015	62.634	4.1588	1.04098	65.2004	4.37473	1.5818	8.8434	4.2539	1.8338	54.6009	7.37901
1.91444	185.629		Stable	275-Long run	27-Mar-2022;09:03:24	412396	100	469.98	470.121	6.3458	469.878	14.4951	-116.405	1.11913	357.801	0.519324	18	0	88	0	-730.09	3.73628	-192.129	0.983231	-2.67901	0.00619306	-2.55425	0.00575021	-10.2119	0.00289791	50	0	50.0005	0.00783382	10	0	9.99968	0.0057501	62.572	2.40442	1.0411	65.1438	2.76064	1.62094	6.24768	4.2056	1.8067	53.8446	5.21733
1.91583	184.459		Stable	276-Long run	27-Mar-2022;09:23:31	413603	100	469.98	470.317	6.91953	471.001	13.9234	-116.683	1.30709	357.788	0.570822	18	0	88	0	-730.422	4.81265	-192.216	1.26649	-2.67861	0.00868838	-2.55379	0.0081519	-10.2115	0.00372396	50	0	49.9999	0.00794547	10	0	9.99928	0.00619751	62.7025	4.07087	1.04116	65.2834	4.29185	1.24288	8.6897	4.2406	1.8305	54.3843	7.25631
1.91722	184.499		Stable	277-Long run	27-Mar-2022;09:43:38	414810	100	469.98	469.843	6.09008	470.025	12.9342	-116.729	1.18843	357.595	0.575118	18	0	88	0	-732.23	4.69032	-192.692	1.2343	-2.67699	0.010214	-2.55186	0.00959633	-10.2103	0.00350289	50	0	50.0007	0.00995053	10	0	10.0009	0.00605875	62.6313	2.78226	1.04118	65.2103	3.09595	1.68281	6.75859	4.1967	1.8286	53.6284	5.65247
1.91861	182.157		Stable	278-Long run	27-Mar-2022;10:03:44	416016	100	466.604	467.563	10.112	467.434	16.8127	-114.967	5.55277	355.534	5.54821	18	0	88	0	-731.38	4.6501	-192.468	1.22371	-2.67597	0.00779151	-2.55099	0.00719019	-10.2109	0.00344628	50	0	49.9995	0.0102056	10	0	9.99997	0.00622206	64.178	5.24357	1.03932	66.7014	5.42378	-2.18492	10.3636	4.0189	1.7388	52.5917	8.69048
1.92	184.499		Stable	279-Long run	27-Mar-2022;10:23:50	417222	100	450	450.001	6.44739	449.834	14.7399	-107.05	1.21935	340.453	0.572573	18	0	88	0	-729.945	4.23349	-192.091	1.11408	-2.67381	0.00808063	-2.54908	0.00758459	-10.2121	0.00331481	50	0	49.9989	0.00955001	10	0	9.99984	0.00638124	62.724	3.98614	1.04107	65.3004	4.21165	1.21413	8.55339	4.2137	1.8357	54.0887	7.13684
1.92139	183.692		Stable	280-Long run	27-Mar-2022;10:43:58	418430	100	450	449.779	7.02481	449.785	14.8377	-107.767	1.17392	340.058	0.563763	18	0	88	0	-731.749	5.4279	-192.566	1.4284	-2.67759	0.00928921	-2.55255	0.00850216	-10.2105	0.00436286	50	0	49.9998	0.00897805	10	0	9.99918	0.00580527	62.6441	4.3143	1.0411	65.219	4.52298	1.43374	9.08924	4.1749	1.8249	53.392	7.59246
1.92278	182.884		Stable	281-Long run	27-Mar-2022;11:04:03	419635	100	450	449.11	8.91992	449.796	15.1124	-108.329	1.18044	339.815	0.531464	18	0	88	0	-728.971	5.6684	-191.834	1.49168	-2.6807	0.0103477	-2.55613	0.00955969	-10.2132	0.0042153	50	0	49.9987	0.00881867	10	0	9.99954	0.00638272	62.5736	3.01165	1.04096	65.1367	3.30288	1.39743	7.0867	4.2093	1.8081	53.9689	5.94277
1.92417	185.105		Stable	282-Long run	27-Mar-2022;11:24:11	420843	100	439.98	439.983	6.76093	439.226	15.8552	-102.169	1.32303	330.746	0.571852	18	0	88	0	-731.857	4.6766	-192.594	1.23068	-2.67874	0.00749687	-2.55368	0.00687555	-10.2106	0.00372194	50	0	50.0008	0.00995327	10	0	9.99967	0.00625718	62.8826	4.43288	1.04101	65.4615	4.63767	0.959908	9.24715	4.1735	1.8123	53.5646	7.72007
1.92556	185.387		Stable	283-Long run	27-Mar-2022;11:44:17	422049	100	439.98	440.379	5.34658	439.857	14.7979	-103.806	1.1598	331.041	0.571793	18	0	88	0	-733.52	4.18326	-193.031	1.10086	-2.67955	0.00743844	-2.55421	0.00697321	-10.2096	0.00318381	50	0	50.0003	0.00796307	10	0	10.0001	0.00656177	62.7336	4.02627	1.0409	65.2992	4.24957	1.17366	8.61627	4.2296	1.8392	54.0273	7.18869
1.92694	182.924		Stable	284-Long run	27-Mar-2022;12:04:24	423256	100	439.98	440.203	6.21032	440.508	11.8187	-104.376	1.16333	331.05	0.563667	18	0	88	0	-733.225	3.73489	-192.954	0.982865	-2.68043	0.00823877	-2.55514	0.00773815	-10.2095	0.00305161	50	0	50.0004	0.00771616	10	0	10	0.00576333	62.6395	3.28486	1.04091	65.2024	3.55427	1.47045	7.48513	4.2689	1.8341	54.4703	6.24295
1.92833	183.49		Stable	285-Long run	27-Mar-2022;12:24:30	424462	100	439.98	439.324	9.24739	439.35	16.1873	-104.478	1.26317	331.095	0.594138	18	0	88	0	-729.443	4.50867	-191.959	1.18649	-2.68118	0.00889071	-2.55653	0.0082748	-10.2126	0.00369948	50	0	50.0006	0.0082019	10	0	9.99984	0.00656852	62.6944	3.3438	1.04096	65.2626	3.60931	1.33465	7.56706	4.2173	1.8081	54.1409	6.32201
1.92972	184.862		Stable	286-Long run	27-Mar-2022;12:44:37	425669	100	439.98	440.076	5.56001	440.214	13.4074	-104.785	1.0578	330.912	0.51008	18	0	88	0	-730.953	5.57183	-192.356	1.46627	-2.68111	0.0079365	-2.5562	0.00736692	-10.2116	0.00419226	50	0	50.0009	0.00797914	10	0	10.0001	0.00687662	62.553	3.00319	1.04107	65.1221	3.29511	1.64518	7.07854	4.2182	1.8137	53.9242	5.93157
1.93111	185.266		Stable	287-Long run	27-Mar-2022;13:04:43	426875	100	439.98	440.784	5.08669	439.804	15.0711	-104.845	1.40812	331.04	0.598096	18	0	88	0	-731.239	4.1939	-192.431	1.10366	-2.68205	0.00827797	-2.5571	0.00771387	-10.2113	0.00359513	50	0	50.0011	0.00915122	10	0	10.0006	0.00636183	62.5993	3.31289	1.04098	65.1649	3.57993	1.51386	7.53059	4.2216	1.8154	53.9821	6.28563
1.9325	186.518		Stable	288-Long run	27-Mar-2022;13:24:50	428082	100	439.98	440.02	6.54473	440.633	12.9425	-105.038	0.987982	330.517	0.496193	18	0	88	0	-731.562	4.6309	-192.516	1.21866	-2.67888	0.00911379	-2.55387	0.00850177	-10.2111	0.00359136	50	0	49.9998	0.00977744	10	0	10.0002	0.00578178	62.6049	2.71257	1.04096	65.1692	3.03296	1.56659	6.66221	4.2305	1.8117	54.0755	5.57318
1.93389	182.924		Stable	289-Long run	27-Mar-2022;13:44:56	429288	100	439.98	440.089	7.78679	440.179	15.0335	-105.209	1.31799	330.6	0.604552	18	0	88	0	-731.894	4.2367	-192.604	1.11492	-2.6805	0.00955612	-2.55543	0.00897524	-10.2107	0.00355628	50	0	49.9998	0.00768329	10	0	10.0008	0.00650426	62.5907	3.21676	1.04103	65.1589	3.49113	1.62715	7.38913	4.2037	1.8235	53.7001	6.16782
1.93528	181.471		Stable	290-Long run	27-Mar-2022;14:05:04	430496	100	439.98	440.667	5.20144	441.078	13.044	-105.643	1.18616	330.55	0.566553	18	0	88	0	-732.068	4.61298	-192.65	1.21394	-2.67665	0.00824104	-2.55155	0.00761293	-10.2108	0.00380157	50	0	50	0.00853488	10	0	10.0006	0.00661278	62.7377	4.21058	1.04111	65.3166	4.42478	1.3682	8.91134	4.223	1.7995	54.0644	7.43566
1.93667	183.409		Stable	291-Long run	27-Mar-2022;14:25:09	431701	100	439.98	439.946	7.00148	440.117	12.1472	-105.943	1.14147	330.473	0.569409	18	0	88	0	-731.504	4.10361	-192.501	1.0799	-2.67888	0.00833784	-2.55388	0.00773672	-10.2112	0.00337808	50	0	49.999	0.0102391	10	0	10.0002	0.00636231	62.6112	3.2019	1.04083	65.1674	3.47742	1.49404	7.36458	4.1908	1.7874	53.5708	6.14727
1.93806	184.741		Stable	292-Long run	27-Mar-2022;14:45:17	432909	100	439.98	439.716	6.85466	440.595	13.1077	-106.226	1.19035	330.775	0.525976	18	0	88	0	-732.242	4.01154	-192.695	1.05567	-2.68057	0.00867	-2.55544	0.00820544	-10.211	0.00309557	50	0	49.9988	0.00958585	10	0	10.0007	0.00608566	62.7766	4.47189	1.04085	65.3411	4.67418	1.25703	9.32843	4.2449	1.8219	54.3522	7.77642
1.93944	182.561		Stable	293-Long run	27-Mar-2022;15:05:22	434114	100	439.98	440.43	5.92707	440.399	13.5902	-106.402	1.1083	330.645	0.543297	18	0	88	0	-732.686	4.1946	-192.812	1.10384	-2.67874	0.00837209	-2.55354	0.00782184	-10.2103	0.00339161	50	0	49.9999	0.00763525	10	0	9.99984	0.00623332	62.5913	3.09127	1.041	65.1574	3.37584	1.63202	7.20416	4.2098	1.7975	53.7187	6.01423
1.94083	180.542		Stable	294-Long run	27-Mar-2022;15:25:29	435321	100	439.98	440.423	5.31961	440.37	12.3763	-106.528	1.19265	330.521	0.55218	18	0	88	0	-729.684	5.21135	-192.022	1.37141	-2.68226	0.0121459	-2.55757	0.0114945	-10.2128	0.00435976	50	0	49.9997	0.00823851	10	0	10.0002	0.00704432	62.6632	3.21251	1.04083	65.2215	3.48763	1.41611	7.37535	4.1943	1.7755	53.7939	6.17287
1.94222	183.409		Stable	295-Long run	27-Mar-2022;15:45:35	436527	100	439.98	440.149	6.03948	439.719	15.7703	-106.776	1.19908	330.547	0.603418	18	0	88	0	-727.503	4.41371	-191.448	1.1615	-2.68868	0.0108437	-2.56436	0.0103002	-10.2147	0.00377899	50	0	49.9998	0.00876691	10	0	9.99978	0.00615428	62.6395	3.19107	1.04067	65.1873	3.46753	1.47007	7.34659	4.239	1.7492	54.5017	6.13705
1.94361	182.884		Stable	296-Long run	27-Mar-2022;16:05:42	437734	100	439.98	439.891	6.70936	440.113	14.8569	-107.116	1.18746	330.177	0.544564	18	0	88	0	-730.128	4.43072	-192.139	1.16598	-2.68726	0.010911	-2.56249	0.0102669	-10.2126	0.00374567	50	0	49.9996	0.00899699	10	0	10	0.00709854	62.6312	3.29384	1.04079	65.1859	3.56238	1.55521	7.50081	4.2541	1.78	54.498	6.26371
1.945	184.903		Stable	297-Long run	27-Mar-2022;16:25:48	438940	100	439.98	440.239	6.11072	439.339	13.4154	-107.449	1.05082	330.28	0.553958	18	0	88	0	-730.339	4.58033	-192.194	1.20535	-2.68259	0.00951084	-2.55779	0.00885223	-10.2124	0.00376646	50	0	49.9999	0.00898537	10	0	9.99997	0.00535717	62.4948	1.7617	1.04085	65.0474	2.22196	1.83009	5.47248	4.2239	1.7858	53.9805	4.58931
1.94639	183.893		Stable	298-Long run	27-Mar-2022;16:45:56	440148	100	439.98	439.815	7.36492	439.979	15.2988	-107.64	1.16534	330.225	0.518873	18	0	88	0	-729.705	4.79141	-192.028	1.2609	-2.68286	0.00984156	-2.55817	0.00916013	-10.2128	0.00399192	50	0	50.0001	0.0086223	10	0	9.99961	0.00676075	62.662	3.2805	1.04074	65.2147	3.55025	1.60854	7.47927	4.2603	1.789	54.6332	6.25041
1.94778	181.471
1.94917	185.226
1.95056	184.418
1.95194	184.661
1.95333	180.825
1.95472	182.48
1.95611	183.813
1.9575	185.468
1.95889	181.673
1.96028	182.803
1.96167	184.782
1.96306	182.803
1.96444	185.307
1.96583	184.943
1.96722	183.651
1.96861	183.046
1.97	183.813
1.97139	180.381
1.97278	183.571
1.97417	184.701
1.97556	183.005
1.97694	185.145
1.97833	185.629
1.97972	182.319
1.98111	179.654
1.9825	188.012
1.98389	185.428
1.98528	181.874
1.98667	184.984
1.98806	185.428
1.98944	184.095
1.99083	183.086
1.99222	182.682
1.99361	182.844
1.995	182.238
1.99639	181.107
1.99778	183.571
1.99917	185.468
2.00056	183.207
2.00194	185.307
2.00333	181.996
2.00472	182.924
2.00611	185.307
2.0075	184.459
2.00889	182.117
2.01028	185.226
2.01167	186.639
2.01306	185.226
2.01444	184.782
2.01583	181.834
2.01722	182.319
2.01861	184.459
2.02	181.188
2.02139	182.117
2.02278	186.033
2.02417	183.328
2.02556	183.53
2.02694	181.874
2.02833	182.48
2.02972	182.924
2.03111	182.642
2.0325	181.188
2.03389	179.816
2.03528	182.359
2.03667	180.623
2.03806	181.188
2.03944	181.996
2.04083	183.974
2.04222	181.632
2.04361	183.005
2.045	185.105
2.04639	182.642
2.04778	185.71
2.04917	184.822
2.05056	185.186
2.05194	185.024
2.05333	186.841
2.05472	187.285
2.05611	188.133
2.0575	185.993
2.05889	184.984
2.06028	185.387
2.06167	186.518
2.06306	185.024
2.06444	185.549
2.06583	186.114
2.06722	181.471
2.06861	185.105
2.07	182.198
2.07139	182.399
2.07278	182.884
2.07417	182.965
2.07556	183.934
2.07694	185.629
2.07833	184.62
2.07972	182.44
2.08111	182.601
2.0825	183.611
2.08389	185.468
2.08528	187.366
2.08667	182.238
2.08806	182.44
2.08944	185.67
2.09083	183.126
2.09222	186.195
2.09361	185.832
2.095	185.549
2.09639	181.713
2.09778	185.105
2.09917	184.095
2.10056	182.763
2.10194	181.39
2.10333	185.266
2.10472	185.105
2.10611	183.853
2.1075	183.086
2.10889	186.356
2.11028	183.449
2.11167	182.844
2.11306	182.036
2.11444	182.682
2.11583	182.117
2.11722	180.542
2.11861	188.133
2.12	184.014
2.12139	184.539
2.12278	184.903
2.12417	185.064
2.12556	182.844
2.12694	183.247
2.12833	184.499
2.12972	184.176
2.13111	185.993
2.1325	183.328
2.13389	185.67
2.13528	182.399
2.13667	183.692
2.13806	184.257
2.13944	187.002
2.14083	185.549
2.14222	185.912
2.14361	184.58
2.145	185.064
2.14639	184.257
2.14778	188.012
2.14917	185.751
2.15056	184.176
2.15194	184.741
2.15333	185.145
2.15472	183.571
2.15611	181.39
2.1575	182.561
2.15889	183.449
2.16028	188.416
2.16167	185.064
2.16306	183.813
2.16444	185.105
2.16583	183.934
2.16722	186.154
2.16861	185.387
2.17	181.269
2.17139	182.48
2.17278	181.834
2.17417	182.399
2.17556	184.701
2.17694	179.654
2.17833	181.471
2.17972	183.409
2.18111	182.319
2.1825	182.359
2.18389	182.399
2.18528	181.269
2.18667	182.561
2.18806	184.378
2.18944	181.874
2.19083	182.036
2.19222	183.813
2.19361	186.356
2.195	189.425
2.19639	183.449
2.19778	185.387
2.19917	181.794
2.20056	181.834
2.20194	179.412
2.20333	183.328
2.20472	182.763
2.20611	183.207
2.2075	181.148
2.20889	181.592
2.21028	185.024
2.21167	181.027
2.21306	180.744
2.21444	181.552
2.21583	183.207
2.21722	181.309
2.21861	185.629
2.22	185.428
2.22139	186.276
2.22278	183.167
2.22417	182.359
2.22556	182.44
2.22694	183.853
2.22833	180.704
2.22972	185.872
2.23111	184.862
2.2325	184.176
2.23389	185.872
2.23528	186.558
2.23667	184.862
2.23806	181.471
2.23944	181.188
2.24083	185.912
2.24222	182.763
2.24361	180.542
2.245	185.307
2.24639	182.399
2.24778	183.167
2.24917	180.986
2.25056	185.024
2.25194	183.53
2.25333	179.492
2.25472	182.682
2.25611	183.449
2.2575	184.338
2.25889	183.974
2.26028	186.841
2.26167	182.238
2.26306	185.186
2.26444	185.064
2.26583	182.601
2.26722	180.986
2.26861	186.76
2.27	184.136
2.27139	182.238
2.27278	181.067
2.27417	183.046
2.27556	184.216
2.27694	181.713
2.27833	182.682
2.27972	187.487
2.28111	182.601
2.2825	185.428
2.28389	185.266
2.28528	182.48
2.28667	182.036
2.28806	184.136
2.28944	181.753
2.29083	179.735
2.29222	183.772
2.29361	183.651
2.295	183.368
2.29639	183.853
2.29778	183.167
2.29917	182.965
2.30056	183.046
2.30194	185.993
2.30333	183.49
2.30472	185.266
2.30611	185.387
2.3075	186.801
2.30889	184.136
2.31028	184.701
2.31167	182.682
2.31306	184.539
2.31444	185.387
2.31583	186.558
2.31722	182.642
2.31861	182.924
2.32	185.912
2.32139	183.247
2.32278	183.732
2.32417	183.651
2.32556	185.226
2.32694	184.095
2.32833	184.014
2.32972	183.732
2.33111	180.259
2.3325	183.772
2.33389	184.62
2.33528	181.874
2.33667	184.095
2.33806	182.803
2.33944	182.036
2.34083	183.934
2.34222	185.024
2.34361	183.53
2.345	180.179
2.34639	183.207
2.34778	182.844
2.34917	183.288
2.35056	182.117
2.35194	179.412
2.35333	179.694
2.35472	181.955
2.35611	182.521
2.3575	183.49
2.35889	184.499
2.36028	184.459
2.36167	183.813
2.36306	187.043
2.36444	185.024
2.36583	186.801
2.36722	182.319
2.36861	181.592
2.37	185.428
2.37139	184.943
2.37278	182.48
2.37417	182.763
2.37556	185.387
2.37694	184.176
2.37833	181.915
2.37972	185.307
2.38111	181.834
2.3825	185.428
2.38389	182.601
2.38528	185.508
2.38667	182.965
2.38806	183.328
2.38944	181.309
2.39083	184.782
2.39222	182.157
2.39361	181.713
2.395	182.723
2.39639	182.965
2.39778	181.632
2.39917	182.682
2.40056	181.915
2.40194	181.713
2.40333	183.49
2.40472	183.247
2.40611	184.984
2.4075	182.682
2.40889	181.431
2.41028	185.791
2.41167	185.186
2.41306	182.723
2.41444	186.639
2.41583	181.107
2.41722	185.67
2.41861	183.126
2.42	185.751
2.42139	182.238
2.42278	183.772
2.42417	184.095
2.42556	184.903
2.42694	185.186
2.42833	184.459
2.42972	186.235
2.43111	181.753
2.4325	183.974
2.43389	181.39
2.43528	186.154
2.43667	184.984
2.43806	183.893
2.43944	183.651
2.44083	184.984
2.44222	184.216
2.44361	182.521
2.445	184.418
2.44639	179.856
2.44778	182.278
2.44917	183.934
2.45056	182.319
2.45194	181.834
2.45333	184.014
2.45472	184.216
2.45611	182.763
2.4575	181.834
2.45889	181.067
2.46028	182.399
2.46167	184.943
2.46306	184.459
2.46444	184.014
2.46583	185.508
2.46722	184.822
2.46861	182.238
2.47	185.71
2.47139	185.387
2.47278	181.713
2.47417	184.257
2.47556	184.58
2.47694	182.965
2.47833	183.207
2.47972	185.105
2.48111	181.753
2.4825	181.552
2.48389	184.822
2.48528	184.58
2.48667	181.552
2.48806	185.993
2.48944	185.226
2.49083	184.903
2.49222	184.661
2.49361	185.67
2.495	181.431
2.49639	185.428
2.49778	182.844
2.49917	181.592
2.50056	185.307
2.50194	182.278
2.50333	185.751
2.50472	185.71
2.50611	185.266
2.5075	185.387
2.50889	184.378
2.51028	180.542
2.51167	184.459
2.51306	182.198
2.51444	184.58
2.51583	184.539
2.51722	182.117
2.51861	182.117
2.52	184.459
2.52139	184.216
2.52278	183.53
2.52417	187.608
2.52556	183.934
2.52694	185.912
2.52833	184.095
2.52972	183.893
2.53111	183.288
2.5325	181.309
2.53389	186.235
2.53528	183.288
2.53667	185.347
2.53806	188.012
2.53944	183.167
2.54083	183.692
2.54222	183.247
2.54361	185.751
2.545	184.216
2.54639	181.39
2.54778	180.704
2.54917	182.723
2.55056	184.701
2.55194	184.459
2.55333	182.198
2.55472	182.561
2.55611	183.651
2.5575	183.409
2.55889	186.195
2.56028	183.53
2.56167	183.571
2.56306	183.207
2.56444	183.167
2.56583	185.751
2.56722	181.229
2.56861	185.064
2.57	184.984
2.57139	183.046
2.57278	184.903
2.57417	184.418
2.57556	184.418
2.57694	185.791
2.57833	182.723
2.57972	183.207
2.58111	182.884
2.5825	182.238
2.58389	183.571
2.58528	183.974
2.58667	180.542
2.58806	181.552
2.58944	183.571
2.59083	184.459
2.59222	181.269
2.59361	185.71
2.595	182.117
2.59639	184.661
2.59778	183.046
2.59917	184.62
2.60056	183.126
2.60194	185.428
2.60333	185.832
2.60472	185.67
2.60611	184.58
2.6075	182.117
2.60889	182.924
2.61028	184.943
2.61167	186.316
2.61306	180.946
2.61444	183.611
2.61583	181.431
2.61722	183.368
2.61861	184.136
2.62	183.813
2.62139	187.729
2.62278	181.269
2.62417	185.226
2.62556	184.782
2.62694	184.176
2.62833	183.288
2.62972	182.399
2.63111	181.713
2.6325	182.521
2.63389	183.651
2.63528	183.611
2.63667	180.461
2.63806	184.701
2.63944	184.661
2.64083	186.276
2.64222	183.046
2.64361	185.67
2.645	183.449
2.64639	179.613
2.64778	181.511
2.64917	179.573
2.65056	184.903
2.65194	182.077
2.65333	185.226
2.65472	183.368
2.65611	184.014
2.6575	184.459
2.65889	180.583
2.66028	182.924
2.66167	183.409
2.66306	183.126
2.66444	180.381
2.66583	183.772
2.66722	183.732
2.66861	182.117
2.67	180.098
2.67139	183.934
2.67278	186.639
2.67417	182.924
2.67556	185.387
2.67694	186.114
2.67833	180.825
2.67972	183.692
2.68111	183.651
2.6825	183.651
2.68389	186.76
2.68528	184.984
2.68667	183.207
2.68806	184.58
2.68944	184.984
2.69083	185.347
2.69222	184.297
2.69361	182.884
2.695	183.409
2.69639	185.347
2.69778	186.114
2.69917	184.782
2.70056	183.732
2.70194	183.167
2.70333	185.024
2.70472	185.993
2.70611	184.903
2.7075	181.713
2.70889	183.086
2.71028	183.651
2.71167	183.813
2.71306	184.539
2.71444	184.459
2.71583	181.471
2.71722	183.651
2.71861	184.943
2.72	184.741
2.72139	181.915
2.72278	183.409
2.72417	184.984
2.72556	185.428
2.72694	181.632
2.72833	187.648
2.72972	186.881
2.73111	186.72
2.7325	188.617
2.73389	186.397
2.73528	186.114
2.73667	185.71
2.73806	183.046
2.73944	184.136
2.74083	185.186
2.74222	186.074
2.74361	183.046
2.745	185.145
2.74639	181.834
2.74778	183.167
2.74917	185.186
2.75056	182.965
2.75194	183.772
2.75333	182.399
2.75472	186.356
2.75611	184.701
2.7575	184.741
2.75889	183.853
2.76028	183.449
2.76167	182.359
2.76306	186.195
2.76444	185.145
2.76583	182.965
2.76722	184.701
2.76861	182.763
2.77	184.055
2.77139	182.077
2.77278	185.791
2.77417	185.791
2.77556	183.086
2.77694	183.167
2.77833	183.893
2.77972	184.943
2.78111	185.387
2.7825	180.623
2.78389	187.043
2.78528	183.247
2.78667	184.338
2.78806	182.763
2.78944	187.164
2.79083	186.235
2.79222	183.732
2.79361	184.378
2.795	187.648
2.79639	184.418
2.79778	183.813
2.79917	185.186
2.80056	185.024
2.80194	179.735
2.80333	182.642
2.80472	182.682
2.80611	181.552
2.8075	182.198
2.80889	183.893
2.81028	183.571
2.81167	185.387
2.81306	182.924
2.81444	182.803
2.81583	184.297
2.81722	184.984
2.81861	184.58
2.82	182.803
2.82139	184.984
2.82278	184.459
2.82417	183.247
2.82556	182.521
2.82694	184.741
2.82833	183.651
2.82972	185.347
2.83111	185.67
2.8325	184.58
2.83389	183.974
2.83528	184.176
2.83667	186.154
2.83806	182.399
2.83944	181.874
2.84083	182.077
2.84222	184.943
2.84361	184.943
2.845	183.005
2.84639	182.077
2.84778	180.865
2.84917	185.105
2.85056	182.077
2.85194	180.34
2.85333	180.865
2.85472	180.542
2.85611	185.589
2.8575	185.186
2.85889	184.782
2.86028	182.803
2.86167	183.611
2.86306	182.44
2.86444	180.704
2.86583	182.561
2.86722	181.713
2.86861	185.105
2.87	185.186
2.87139	183.611
2.87278	184.943
2.87417	185.105
2.87556	182.238
2.87694	184.984
2.87833	184.701
2.87972	185.953
2.88111	185.993
2.8825	186.356
2.88389	185.064
2.88528	186.841
2.88667	182.844
2.88806	183.934
2.88944	180.986
2.89083	182.319
2.89222	181.309
2.89361	184.862
2.895	181.915
2.89639	184.782
2.89778	181.713
2.89917	185.751
2.90056	184.943
2.90194	180.986
2.90333	185.266
2.90472	183.934
2.90611	184.418
2.9075	186.074
2.90889	185.993
2.91028	182.319
2.91167	183.49
2.91306	183.772
2.91444	180.784
2.91583	181.35
2.91722	181.592
2.91861	183.611
2.92	183.288
2.92139	185.549
2.92278	180.946
2.92417	185.226
2.92556	181.39
2.92694	181.188
2.92833	181.753
2.92972	180.663
2.93111	179.371
2.9325	182.157
2.93389	181.148
2.93528	182.601
2.93667	182.642
2.93806	182.763
2.93944	181.955
2.94083	181.511
2.94222	184.257
2.94361	185.791
2.945	185.266
2.94639	183.046
2.94778	183.409
2.94917	182.359
2.95056	182.965
2.95194	182.723
2.95333	186.76
2.95472	183.692
2.95611	183.974
2.9575	181.955
2.95889	180.865
2.96028	182.036
2.96167	182.682
2.96306	182.44
2.96444	184.701
2.96583	182.399
2.96722	182.198
2.96861	182.036
2.97	182.561
2.97139	185.508
2.97278	184.014
2.97417	182.319
2.97556	180.784
2.97694	184.014
2.97833	182.763
2.97972	185.024
2.98111	181.39
2.9825	180.421
2.98389	180.461
2.98528	180.986
2.98667	178.725
2.98806	180.704
2.98944	180.381
2.99083	182.803
2.99222	183.772
2.99361	183.772
2.995	183.368
2.99639	186.881
2.99778	184.176
2.99917	182.198
3.00056	182.278
3.00194	183.813
3.00333	182.561
3.00472	184.216
3.00611	181.511
3.0075	183.247
3.00889	184.943
3.01028	184.095
3.01167	183.692
3.01306	184.903
3.01444	182.723
3.01583	183.813
3.01722	181.673
3.01861	181.188
3.02	183.126
3.02139	182.642
3.02278	182.763
3.02417	182.844
3.02556	185.145
3.02694	181.552
3.02833	183.893
3.02972	182.278
3.03111	183.409
3.0325	182.924
3.03389	182.521
3.03528	185.589
3.03667	184.782
3.03806	182.561
3.03944	179.694
3.04083	182.561
3.04222	184.741
3.04361	180.825
3.045	181.35
3.04639	182.036
3.04778	180.825
3.04917	181.794
3.05056	181.229
3.05194	182.763
3.05333	184.297
3.05472	184.862
3.05611	183.046
3.0575	182.763
3.05889	182.157
3.06028	180.623
3.06167	184.58
3.06306	181.471
3.06444	183.732
3.06583	185.266
3.06722	182.561
3.06861	181.471
3.07	183.611
3.07139	184.661
3.07278	183.893
3.07417	186.195
3.07556	184.58
3.07694	182.561
3.07833	184.418
3.07972	183.813
3.08111	182.884
3.0825	178.604
3.08389	184.378
3.08528	180.986
3.08667	181.188
3.08806	184.136
3.08944	183.086
3.09083	183.53
3.09222	182.319
3.09361	179.613
3.095	182.642
3.09639	181.269
3.09778	180.583
3.09917	183.732
3.10056	181.511
3.10194	181.148
3.10333	185.468
3.10472	179.492
3.10611	181.713
3.1075	180.704
3.10889	182.319
3.11028	181.794
3.11167	183.005
3.11306	177.595
3.11444	180.583
3.11583	183.651
3.11722	181.067
3.11861	181.188
3.12	182.642
3.12139	184.459
3.12278	185.347
3.12417	184.055
3.12556	183.449
3.12694	182.319
3.12833	182.844
3.12972	185.872
3.13111	183.247
3.1325	182.561
3.13389	182.844
3.13528	184.782
3.13667	185.064
3.13806	180.825
3.13944	182.763
3.14083	180.179
3.14222	185.387
3.14361	182.924
3.145	182.682
3.14639	185.105
3.14778	183.247
3.14917	180.986
3.15056	181.35
3.15194	179.937
3.15333	180.542
3.15472	183.893
3.15611	181.713
3.1575	182.238
3.15889	186.518
3.16028	185.428
3.16167	183.207
3.16306	180.138
3.16444	184.136
3.16583	181.592
3.16722	183.288
3.16861	180.865
3.17	185.186
3.17139	184.136
3.17278	182.319
3.17417	184.338
3.17556	183.571
3.17694	182.561
3.17833	183.046
3.17972	181.753
3.18111	183.974
3.1825	182.521
3.18389	183.813
3.18528	183.449
3.18667	182.723
3.18806	180.058
3.18944	184.822
3.19083	183.449
3.19222	184.701
3.19361	183.692
3.195	181.148
3.19639	184.58
3.19778	181.753
3.19917	183.853
3.20056	184.701
3.20194	185.024
3.20333	184.095
3.20472	186.276
3.20611	184.822
3.2075	185.549
3.20889	186.437
3.21028	180.138
3.21167	184.701
3.21306	183.49
3.21444	179.977
3.21583	185.307
3.21722	181.673
3.21861	185.064
3.22	182.884
3.22139	181.552
3.22278	183.49
3.22417	182.399
3.22556	184.661
3.22694	180.058
3.22833	185.71
3.22972	183.651
3.23111	184.459
3.2325	185.145
3.23389	184.984
3.23528	183.974
3.23667	184.782
3.23806	183.005
3.23944	183.046
3.24083	183.772
3.24222	180.259
3.24361	181.794
3.245	182.157
3.24639	184.741
3.24778	181.834
3.24917	180.623
3.25056	182.198
3.25194	183.974
3.25333	184.055
3.25472	183.49
3.25611	181.632
3.2575	182.682
3.25889	188.537
3.26028	182.723
3.26167	183.046
3.26306	182.278
3.26444	183.571
3.26583	181.027
3.26722	181.269
3.26861	181.35
3.27	180.784
3.27139	183.49
3.27278	182.642
3.27417	183.126
3.27556	184.862
3.27694	181.148
3.27833	183.853
3.27972	184.822
3.28111	186.558
3.2825	184.055
3.28389	183.247
3.28528	185.387
3.28667	180.3
3.28806	182.884
3.28944	185.549
3.29083	182.844
3.29222	184.499
3.29361	184.984
3.295	181.35
3.29639	180.946
3.29778	182.44
3.29917	181.713
3.30056	182.521
3.30194	183.167
3.30333	184.58
3.30472	181.794
3.30611	184.782
3.3075	185.71
3.30889	179.937
3.31028	179.856
3.31167	180.784
3.31306	177.393
3.31444	180.138
3.31583	183.247
3.31722	183.53
3.31861	182.319
3.32	182.077
3.32139	184.943
3.32278	184.741
3.32417	183.167
3.32556	186.316
3.32694	184.862
3.32833	182.642
3.32972	181.107
3.33111	183.49
3.3325	180.906
3.33389	181.511
3.33528	183.732
3.33667	179.371
3.33806	180.34
3.33944	181.107
3.34083	181.552
3.34222	180.017
3.34361	180.219
3.345	181.592
3.34639	180.502
3.34778	183.853
3.34917	182.117
3.35056	181.431
3.35194	183.611
3.35333	182.198
3.35472	181.431
3.35611	183.409
3.3575	183.813
3.35889	184.58
3.36028	182.319
3.36167	181.874
3.36306	181.552
3.36444	180.946
3.36583	182.278
3.36722	181.713
3.36861	182.278
3.37	183.974
3.37139	182.682
3.37278	184.701
3.37417	182.601
3.37556	185.105
3.37694	180.704
3.37833	180.865
3.37972	179.169
3.38111	181.269
3.3825	178.685
3.38389	178.483
3.38528	181.148
3.38667	182.844
3.38806	184.176
3.38944	179.048
3.39083	182.278
3.39222	183.005
3.39361	184.58
3.395	183.288
3.39639	184.136
3.39778	181.471
3.39917	184.701
3.40056	180.381
3.40194	179.573
3.40333	181.552
3.40472	179.654
3.40611	182.884
3.4075	181.794
3.40889	182.157
3.41028	180.784
3.41167	181.027
3.41306	184.782
3.41444	182.44
3.41583	180.138
3.41722	184.499
3.41861	181.794
3.42	181.39
3.42139	182.077
3.42278	182.601
3.42417	181.955
3.42556	182.48
3.42694	182.319
3.42833	180.663
3.42972	181.309
3.43111	181.027
3.4325	184.782
3.43389	182.48
3.43528	185.105
3.43667	184.984
3.43806	181.996
3.43944	184.822
3.44083	185.468
3.44222	183.49
3.44361	183.288
3.445	184.499
3.44639	182.48
3.44778	185.468
3.44917	183.732
3.45056	180.663
3.45194	183.571
3.45333	184.297
3.45472	182.319
3.45611	180.704
3.4575	185.912
3.45889	184.539
3.46028	182.399
3.46167	183.53
3.46306	186.558
3.46444	183.409
3.46583	182.924
3.46722	182.682
3.46861	180.34
3.47	182.117
3.47139	184.216
3.47278	183.288
3.47417	182.642
3.47556	184.418
3.47694	182.198
3.47833	184.055
3.47972	181.592
3.48111	181.955
3.4825	181.834
3.48389	182.44
3.48528	179.816
3.48667	183.409
3.48806	182.198
3.48944	185.307
3.49083	180.825
3.49222	185.751
3.49361	181.996
3.495	183.732
3.49639	181.794
3.49778	182.077
3.49917	182.561
3.50056	181.35
3.50194	181.874
3.50333	185.186
3.50472	182.238
3.50611	180.179
3.5075	182.561
3.50889	186.679
3.51028	181.511
3.51167	182.036
3.51306	184.418
3.51444	180.784
3.51583	182.965
3.51722	185.105
3.51861	183.207
3.52	181.794
3.52139	185.105
3.52278	181.39
3.52417	180.058
3.52556	181.35
3.52694	186.801
3.52833	180.259
3.52972	181.955
3.53111	181.107
3.5325	184.297
3.53389	182.077
3.53528	181.35
3.53667	181.834
3.53806	181.713
3.53944	183.449
3.54083	181.996
3.54222	183.853
3.54361	179.573
3.545	180.138
3.54639	183.167
3.54778	185.387
3.54917	182.117
3.55056	179.896
3.55194	182.682
3.55333	182.238
3.55472	183.328
3.55611	181.188
3.5575	184.216
3.55889	183.853
3.56028	181.309
3.56167	183.772
3.56306	181.713
3.56444	183.651
3.56583	184.418
3.56722	181.955
3.56861	184.539
3.57	183.086
3.57139	181.753
3.57278	181.107
3.57417	181.713
3.57556	182.723
3.57694	185.872
3.57833	185.347
3.57972	181.35
3.58111	183.651
3.5825	182.965
3.58389	182.198
3.58528	180.583
3.58667	181.148
3.58806	181.834
3.58944	181.592
3.59083	179.412
3.59222	181.673
3.59361	182.278
3.595	180.663
3.59639	182.157
3.59778	182.077
3.59917	179.735
3.60056	178.039
3.60194	184.176
3.60333	182.601
3.60472	184.903
3.60611	183.167
3.6075	187.002
3.60889	184.903
3.61028	183.046
3.61167	182.803
3.61306	182.359
3.61444	180.986
3.61583	186.679
3.61722	181.632
3.61861	181.35
3.62	182.238
3.62139	182.642
3.62278	180.502
3.62417	181.107
3.62556	181.148
3.62694	181.471
3.62833	180.744
3.62972	186.235
3.63111	182.077
3.6325	183.167
3.63389	181.35
3.63528	178.927
3.63667	181.269
3.63806	180.461
3.63944	180.704
3.64083	179.775
3.64222	181.955
3.64361	179.25
3.645	180.017
3.64639	180.502
3.64778	182.44
3.64917	184.257
3.65056	183.368
3.65194	183.974
3.65333	186.397
3.65472	184.014
3.65611	184.338
3.6575	179.775
3.65889	183.328
3.66028	179.735
3.66167	180.865
3.66306	182.399
3.66444	181.753
3.66583	180.784
3.66722	182.884
3.66861	182.763
3.67	182.036
3.67139	180.865
3.67278	181.955
3.67417	183.893
3.67556	182.924
3.67694	180.865
3.67833	181.753
3.67972	182.642
3.68111	181.713
3.6825	183.692
3.68389	182.965
3.68528	181.955
3.68667	184.701
3.68806	182.642
3.68944	182.198
3.69083	183.086
3.69222	180.058
3.69361	182.924
3.695	182.44
3.69639	181.309
3.69778	181.39
3.69917	181.592
3.70056	180.461
3.70194	180.138
3.70333	181.269
3.70472	180.946
3.70611	179.937
3.7075	182.278
3.70889	180.542
3.71028	182.924
3.71167	180.744
3.71306	184.216
3.71444	181.753
3.71583	183.732
3.71722	182.682
3.71861	185.387
3.72	182.844
3.72139	182.844
3.72278	183.853
3.72417	182.319
3.72556	182.763
3.72694	185.145
3.72833	183.772
3.72972	181.794
3.73111	181.511
3.7325	182.117
3.73389	182.48
3.73528	181.834
3.73667	183.207
3.73806	181.511
3.73944	181.673
3.74083	180.946
3.74222	181.471
3.74361	181.592
3.745	183.651
3.74639	185.145
3.74778	184.055
3.74917	182.924
3.75056	185.629
3.75194	181.794
3.75333	182.682
3.75472	183.449
3.75611	184.095
3.7575	182.763
3.75889	182.601
3.76028	183.571
3.76167	181.632
3.76306	179.735
3.76444	179.533
3.76583	182.399
3.76722	181.39
3.76861	182.48
3.77	180.098
3.77139	181.107
3.77278	181.874
3.77417	184.055
3.77556	183.328
3.77694	183.368
3.77833	180.219
3.77972	180.259
3.78111	185.226
3.7825	186.114
3.78389	181.067
3.78528	182.763
3.78667	180.906
3.78806	184.176
3.78944	179.977
3.79083	182.924
3.79222	179.977
3.79361	182.077
3.795	180.3
3.79639	181.511
3.79778	178.402
3.79917	180.825
3.80056	179.896
3.80194	179.937
3.80333	183.126
3.80472	181.632
3.80611	180.865
3.8075	179.573
3.80889	180.542
3.81028	179.169
3.81167	177.352
3.81306	183.571
3.81444	179.412
3.81583	178.564
3.81722	183.893
3.81861	179.089
3.82	181.794
3.82139	181.107
3.82278	181.107
3.82417	179.129
3.82556	179.291
3.82694	178.806
3.82833	185.105
3.82972	182.844
3.83111	181.592
3.8325	183.005
3.83389	181.511
3.83528	181.592
3.83667	182.359
3.83806	181.471
3.83944	181.673
3.84083	182.924
3.84222	183.409
3.84361	186.154
3.845	182.036
3.84639	185.872
3.84778	182.399
3.84917	180.906
3.85056	180.179
3.85194	182.561
3.85333	185.024
3.85472	184.822
3.85611	180.461
3.8575	184.701
3.85889	182.278
3.86028	181.592
3.86167	183.207
3.86306	181.713
3.86444	179.613
3.86583	181.552
3.86722	180.906
3.86861	182.278
3.87	182.803
3.87139	187.043
3.87278	182.682
3.87417	185.226
3.87556	182.44
3.87694	181.067
3.87833	180.865
3.87972	182.682
3.88111	182.561
3.8825	181.794
3.88389	184.257
3.88528	182.359
3.88667	179.937
3.88806	179.169
3.88944	183.53
3.89083	181.996
3.89222	182.278
3.89361	181.107
3.895	183.853
3.89639	183.651
3.89778	181.834
3.89917	182.278
3.90056	181.955
3.90194	185.872
3.90333	186.276
3.90472	181.673
3.90611	185.024
3.9075	179.21
3.90889	183.328
3.91028	184.459
3.91167	181.753
3.91306	181.148
3.91444	180.623
3.91583	182.117
3.91722	179.613
3.91861	180.865
3.92	181.309
3.92139	182.117
3.92278	181.269
3.92417	182.319
3.92556	181.592
3.92694	182.561
3.92833	178.16
3.92972	182.278
3.93111	180.219
3.9325	178.806
3.93389	178.483
3.93528	179.008
3.93667	177.998
3.93806	181.753
3.93944	182.884
3.94083	179.977
3.94222	183.571
3.94361	179.008
3.945	180.461
3.94639	183.046
3.94778	179.412
3.94917	180.179
3.95056	178.604
3.95194	177.474
3.95333	179.331
3.95472	181.874
3.95611	179.533
3.9575	179.048
3.95889	182.077
3.96028	182.238
3.96167	182.399
3.96306	180.017
3.96444	181.148
3.96583	181.673
3.96722	180.865
3.96861	179.735
3.97	182.561
3.97139	182.521
3.97278	182.642
3.97417	185.468
3.97556	181.309
3.97694	179.856
3.97833	181.107
3.97972	180.542
3.98111	180.583
3.9825	181.511
3.98389	180.219
3.98528	181.309
3.98667	182.642
3.98806	181.632
3.98944	181.39
3.99083	186.033
3.99222	183.732
3.99361	183.328
3.995	182.601
3.99639	182.157
3.99778	180.017
3.99917	179.412
4.00056	181.673
4.00194	180.219
4.00333	179.291
4.00472	181.309
4.00611	181.592
4.0075	181.229
4.00889	181.915
4.01028	179.048
4.01167	180.3
4.01306	180.784
4.01444	179.977
4.01583	182.238
4.01722	180.704
4.01861	181.955
4.02	180.663
4.02139	180.623
4.02278	181.592
4.02417	179.533
4.02556	179.21
4.02694	179.775
4.02833	183.126
4.02972	181.552
4.03111	181.309
4.0325	181.996
4.03389	178.443
4.03528	181.552
4.03667	181.229
4.03806	180.663
4.03944	181.148
4.04083	178.725
4.04222	179.816
4.04361	179.977
4.045	182.642
4.04639	180.663
4.04778	179.533
4.04917	178.362
4.05056	178.685
4.05194	182.359
4.05333	181.188
4.05472	180.461
4.05611	178.079
4.0575	182.601
4.05889	182.44
4.06028	184.741
4.06167	184.741
4.06306	181.431
4.06444	181.834
4.06583	182.036
4.06722	182.48
4.06861	185.347
4.07	183.449
4.07139	184.984
4.07278	183.005
4.07417	182.359
4.07556	183.167
4.07694	180.865
4.07833	182.844
4.07972	179.452
4.08111	181.915
4.0825	180.017
4.08389	182.561
4.08528	180.704
4.08667	181.592
4.08806	183.409
4.08944	183.086
4.09083	183.167
4.09222	183.328
4.09361	181.753
4.095	181.107
4.09639	179.573
4.09778	183.046
4.09917	180.098
4.10056	180.461
4.10194	184.984
4.10333	181.713
4.10472	180.3
4.10611	185.024
4.1075	181.229
4.10889	180.704
4.11028	181.431
4.11167	180.583
4.11306	182.844
4.11444	178.806
4.11583	181.431
4.11722	181.309
4.11861	178.887
4.12	180.663
4.12139	182.359
4.12278	177.877
4.12417	185.186
4.12556	183.53
4.12694	183.086
4.12833	183.893
4.12972	183.49
4.13111	184.499
4.1325	184.136
4.13389	180.502
4.13528	183.086
4.13667	181.471
4.13806	182.278
4.13944	182.682
4.14083	181.229
4.14222	182.278
4.14361	179.775
4.145	182.359
4.14639	182.278
4.14778	182.763
4.14917	181.753
4.15056	182.844
4.15194	182.884
4.15333	181.874
4.15472	182.117
4.15611	185.186
4.1575	180.138
4.15889	180.623
4.16028	181.955
4.16167	183.813
4.16306	179.856
4.16444	184.62
4.16583	182.844
4.16722	182.359
4.16861	181.552
4.17	184.539
4.17139	183.813
4.17278	183.409
4.17417	181.148
4.17556	182.561
4.17694	183.611
4.17833	182.723
4.17972	183.409
4.18111	181.794
4.1825	183.247
4.18389	181.592
4.18528	181.188
4.18667	180.421
4.18806	180.946
4.18944	178.806
4.19083	179.937
4.19222	180.623
4.19361	179.048
4.195	181.874
4.19639	180.623
4.19778	180.583
4.19917	184.176
4.20056	182.48
4.20194	180.704
4.20333	181.794
4.20472	182.682
4.20611	179.654
4.2075	182.077
4.20889	181.632
4.21028	181.148
4.21167	182.844
4.21306	182.278
4.21444	181.188
4.21583	181.915
4.21722	177.998
4.21861	181.067
4.22	179.613
4.22139	180.865
4.22278	180.058
4.22417	182.157
4.22556	183.086
4.22694	180.583
4.22833	182.157
4.22972	181.269
4.23111	182.198
4.2325	180.219
4.23389	184.903
4.23528	182.238
4.23667	182.278
4.23806	180.623
4.23944	182.924
4.24083	181.511
4.24222	182.844
4.24361	179.291
4.245	177.797
4.24639	177.191
4.24778	180.179
4.24917	179.816
4.25056	182.278
4.25194	184.741
4.25333	184.862
4.25472	183.046
4.25611	182.117
4.2575	179.816
4.25889	183.368
4.26028	182.198
4.26167	182.521
4.26306	181.834
4.26444	179.694
4.26583	180.421
4.26722	178.887
4.26861	180.179
4.27	182.077
4.27139	181.753
4.27278	183.288
4.27417	179.896
4.27556	184.62
4.27694	183.853
4.27833	181.471
4.27972	184.58
4.28111	184.136
4.2825	181.713
4.28389	183.328
4.28528	182.036
4.28667	178.604
4.28806	180.825
4.28944	182.198
4.29083	181.188
4.29222	183.126
4.29361	179.613
4.295	178.927
4.29639	179.452
4.29778	179.492
4.29917	180.704
4.30056	182.723
4.30194	184.378
4.30333	180.461
4.30472	177.797
4.30611	178.281
4.3075	182.198
4.30889	181.592
4.31028	180.138
4.31167	181.35
4.31306	180.138
4.31444	182.844
4.31583	179.735
4.31722	177.231
4.31861	180.461
4.32	179.371
4.32139	179.735
4.32278	181.027
4.32417	181.107
4.32556	180.421
[truncated: 49,521 more rows]
[truncated: 6 more columns]
